# Supplementary material for: Hippo signaling and histone methylation control cardiomyocyte cell cycle re-entry through distinct transcriptional pathways
Source: PLoS One. 2023 Feb 13;18(2):e0281610. doi: 10.1371/journal.pone.0281610 (PMC9925018; doi:10.1371/journal.pone.0281610)
Supplement: S1 Table — (XLSX) [file pone.0281610.s005.xlsx]

## Sheet: Sheet1
DEGs in iKDM4D group compared to Sav1-sh											28 cell cycle DEGs in iKDM4D group compared to Sav1-sh
ID	log2FoldChange	pvalue	padj	Sav1-sh 1	Sav1-sh 2	iKDM4D 1	iKDM4D 2	Gene.name			ID	log2FoldChange	pvalue	padj	FA27723resub	FA27726	FA27727	FA27731	Gene.name
ENSMUSG00000000078	-1.46753	0.000632684	0.0172061	860.387	409.029	162.298	292.836	Klf6			ENSMUSG00000056596	2.9734	0.00227378	0.043084	3.45537	13.8393	19.5983	135.538	Trnp1
ENSMUSG00000000131	-1.65404	0.000755358	0.0197552	2581.16	620.462	576.312	436.457	Xpo6			ENSMUSG00000036777	2.68908	5.70576e-06	0.000462566	76.0182	23.0655	170.26	416.561	Anln
ENSMUSG00000000184	1.03678	0.000210735	0.0077331	2477.5	2440.33	4242.41	5846.15	Ccnd2			ENSMUSG00000028926	2.62229	3.26551e-05	0.00179519	13.8215	18.4524	101.666	105.695	Cdk14
ENSMUSG00000000365	4.64486	0.00136731	0.030406	0	1.5377	28.1725	31.7084	Rnf17			ENSMUSG00000027550	1.97861	1.85282e-06	0.00019295	107.116	129.167	327.659	614.272	Lrrcc1
ENSMUSG00000000384	-1.26155	1.45701e-05	0.000937834	922.584	883.409	385.229	367.444	Tbrg4			ENSMUSG00000033900	1.8482	0.000760304	0.0197942	38.0091	41.5179	101.054	187.763	Map9
ENSMUSG00000001025	-3.97268	3.21227e-11	1.24685e-08	355.903	109.177	12.2489	16.7868	S100a6			ENSMUSG00000050379	1.80451	0.000139609	0.00564119	100.206	47.6687	215.581	272.319	2020-09-06
ENSMUSG00000001065	-1.36189	0.00238047	0.0446434	556.315	222.967	158.011	140.512	Zfp276			ENSMUSG00000091337	1.45178	4.37406e-05	0.00226864	331.716	503.597	883.76	1425.01	Eid1
ENSMUSG00000001555	-1.51008	0.000695019	0.0183936	169.313	265.253	90.0296	64.6602	Fkbp10			ENSMUSG00000021948	1.26201	0.000569189	0.0159186	127.849	151.464	347.869	329.518	Prkcd
ENSMUSG00000001768	1.17686	0.00110254	0.0259604	145.126	176.836	342.97	393.557	Rin2			ENSMUSG00000026883	1.23844	3.78968e-05	0.00201443	514.85	409.029	1015.44	1148.34	Dab2ip
ENSMUSG00000001802	-1.5377	0.00216239	0.041871	172.769	235.268	42.8712	98.8555	Lrp3			ENSMUSG00000022610	1.23201	0.000468391	0.013824	272.974	240.65	474.033	726.184	Mapk12
ENSMUSG00000002032	-2.17069	1.62404e-06	0.000174809	252.242	231.424	69.2064	37.9257	Tmem25			ENSMUSG00000035439	1.17518	0.000629817	0.0172011	348.992	225.273	602.647	672.093	Haus8
ENSMUSG00000002771	2.76974	6.74511e-05	0.00319993	34.5537	11.5328	77.7807	200.82	Grin2d			ENSMUSG00000065954	1.12429	0.000148832	0.00588393	393.912	389.038	823.74	882.239	Tacc1
ENSMUSG00000002831	-1.41886	0.000137676	0.00558065	5680.63	3157.67	2143.56	1157.67	Plin4			ENSMUSG00000000184	1.03678	0.000210735	0.0077331	2477.5	2440.33	4242.41	5846.15	Ccnd2
ENSMUSG00000002908	-1.55948	0.000547737	0.0156899	152.036	271.404	74.7184	71.4993	Kcnn1
ENSMUSG00000002910	-3.86569	2.13364e-20	3.90425e-17	801.646	397.496	40.4214	41.0344	Arrdc2			ENSMUSG00000032411	-1.08914	7.80421e-05	0.00355744	1382.15	1435.44	689.614	635.411	Tfdp2
ENSMUSG00000003038	-1.67316	6.85426e-05	0.00323971	656.52	991.048	154.336	364.336	Hmgn2			ENSMUSG00000075324	-1.16542	0.00174921	0.0361381	342.082	273.711	148.212	124.347	Fign
ENSMUSG00000003184	-1.21525	0.000938353	0.0229377	659.976	391.345	205.782	242.476	Irf3			ENSMUSG00000032010	-1.19148	1.91872e-05	0.00115637	3863.1	3045.42	1380.45	1640.75	Usp2
ENSMUSG00000003420	-1.45608	3.79013e-05	0.00201443	559.77	888.022	303.773	227.554	Fcgrt			ENSMUSG00000024190	-1.28753	7.17377e-07	8.75131e-05	4063.52	3983.42	1745.47	1550.6	Dusp1
ENSMUSG00000003476	-1.30445	0.000153961	0.00604933	746.36	508.21	281.113	223.202	Crhr2			ENSMUSG00000006715	-1.325	0.00132186	0.029862	297.162	507.441	123.102	201.441	Gmnn
ENSMUSG00000003526	-3.17816	1.87559e-14	2.00204e-11	1046.98	600.472	120.039	60.9298	Prodh			ENSMUSG00000036390	-1.33436	0.00144307	0.0314894	183.135	266.791	96.7665	83.9339	Gadd45a
ENSMUSG00000003534	1.16311	0.000405497	0.0125763	342.082	547.422	956.641	1060.68	Ddr1			ENSMUSG00000026360	-1.40488	0.000114938	0.00477613	594.324	410.566	218.643	157.92	Rgs2
ENSMUSG00000004105	-1.93879	3.8426e-06	0.000350055	404.278	562.799	170.872	82.6905	Angptl2			ENSMUSG00000025408	-1.40896	0.000199874	0.00748592	1337.23	655.83	322.759	422.778	Ddit3
ENSMUSG00000004328	-2.84134	9.05485e-05	0.00401327	55.2859	71.5031	9.18669	8.70426	Hif3a			ENSMUSG00000048416	-1.51265	2.81724e-08	5.15515e-06	1634.39	1633.81	563.45	581.942	Mlf1
ENSMUSG00000004610	-1.12844	1.01174e-05	0.000689327	3973.68	3926.52	1811.62	1801.78	Etfb			ENSMUSG00000061665	-1.60563	0.00132624	0.0299082	445.743	156.077	111.465	82.6905	Cd2ap
ENSMUSG00000005089	3.33259	0.000114389	0.00477265	20.7322	2.30655	85.13	89.5295	Slc1a2			ENSMUSG00000041096	-1.73639	2.81002e-05	0.00159264	393.912	232.962	102.279	83.3122	Tspyl2
ENSMUSG00000005268	1.32188	0.00114577	0.0267327	252.242	140.7	374.205	585.051	Prlr			ENSMUSG00000035828	-1.75657	1.86809e-10	5.69722e-08	2145.79	1966.72	654.705	561.425	Pim3
ENSMUSG00000005628	-1.32942	0.000418634	0.0127978	293.707	279.093	124.939	102.586	Tmod4			ENSMUSG00000038393	-1.79213	3.44905e-07	4.60197e-05	10718.6	6469.11	1797.53	3162.13	Txnip
ENSMUSG00000006519	-1.70055	0.00255412	0.046938	158.947	164.534	74.7184	24.8693	Cyba			ENSMUSG00000040860	-1.91764	4.37468e-05	0.00226864	155.492	334.45	62.4695	69.6341	Crocc
ENSMUSG00000006576	-1.26659	0.000187213	0.00705296	11703.3	6023.18	4055.01	3306.38	Slc4a3			ENSMUSG00000017861	-4.03375	0.000798245	0.0206144	44.9198	17.6836	3.06223	0.621733	Mybl2
ENSMUSG00000006641	-1.54045	8.07741e-05	0.00364308	272.974	237.575	85.7425	88.9078	Slc5a6
ENSMUSG00000006715	-1.325	0.00132186	0.029862	297.162	507.441	123.102	201.441	Gmnn
ENSMUSG00000006800	1.11898	0.000101759	0.00435929	735.994	831.896	1509.07	1904.99	Sulf2
ENSMUSG00000006931	-1.14939	0.00121064	0.0279408	387.002	559.723	238.854	191.494	P3h4
ENSMUSG00000007122	3.04473	1.30701e-21	3.34831e-18	241.876	292.163	1802.43	2643.61	Casq1
ENSMUSG00000007877	-1.9308	3.41289e-13	2.0817e-10	34840.5	39529.7	8614.06	10893.4	Tcap
ENSMUSG00000008035	-1.49759	3.41242e-05	0.00185998	2556.97	1383.93	551.202	839.961	Mid1ip1
ENSMUSG00000010064	-1.50035	0.000186839	0.00705296	2740.11	1353.95	951.129	491.791	Slc38a3
ENSMUSG00000010608	-1.32184	0.00141881	0.0312798	4177.54	1435.44	1141.6	1097.36	Rbm25
ENSMUSG00000011256	1.29096	0.000805971	0.020772	359.359	174.529	646.743	628.572	Adam19
ENSMUSG00000011305	-1.57552	3.65472e-06	0.000339227	1592.93	2335.77	820.678	500.495	Plin5
ENSMUSG00000013089	1.34502	0.00154317	0.0331096	165.858	103.026	254.778	410.965	Etv5
ENSMUSG00000015312	-1.15436	0.00246778	0.0456507	393.912	359.053	128.001	209.524	Gadd45b
ENSMUSG00000015365	1.04542	0.00262219	0.0479824	739.449	1178.65	1516.42	2463.93	Mov10l1
ENSMUSG00000015568	-1.25615	4.28223e-07	5.52446e-05	89736	94590.2	40291	36880	Lpl
ENSMUSG00000015647	-2.58826	4.10287e-12	1.94643e-09	4478.16	2614.86	772.295	405.37	Lama5
ENSMUSG00000015714	-1.12415	0.00257935	0.0472659	649.61	363.666	232.73	226.933	Cers2
ENSMUSG00000016559	-1.18877	0.00144961	0.0315783	2249.45	1017.96	667.566	759.136	H3f3b
ENSMUSG00000017009	1.63303	9.23102e-07	0.000108477	266.064	251.414	658.992	941.925	Sdc4
ENSMUSG00000017692	-1.35368	0.00205123	0.0407352	193.501	203.745	61.2446	94.5034	Rhbdl3
ENSMUSG00000017723	-7.27766	2.25005e-05	0.00131004	79.4735	19.9901	0.612446	0	Wfdc2
ENSMUSG00000017861	-4.03375	0.000798245	0.0206144	44.9198	17.6836	3.06223	0.621733	Mybl2
ENSMUSG00000018339	1.55377	5.28234e-06	0.000444692	2460.22	1471.58	4450.03	7057.91	Gpx3
ENSMUSG00000018474	1.18431	0.000230913	0.00827909	556.315	362.898	1003.8	1060.05	Chd3
ENSMUSG00000018554	-1.59619	0.000377034	0.011954	1275.03	417.486	293.362	261.75	Ybx2
ENSMUSG00000018849	-3.78899	0.000618493	0.0169642	79.4735	9.99506	3.67468	2.48693	Wwc1
ENSMUSG00000019082	-1.24975	0.0023024	0.0434336	621.967	737.328	401.765	170.977	Slc25a22
ENSMUSG00000019124	1.90689	1.92293e-05	0.00115637	65.652	189.906	527.316	476.247	Scrn1
ENSMUSG00000019194	2.04411	3.0309e-10	8.72911e-08	269.519	262.947	899.683	1293.83	Scn1b
ENSMUSG00000019432	-1.00288	0.00190109	0.0385301	1776.06	1080.24	738.61	680.176	Ddx39b
ENSMUSG00000019437	-2.15603	3.70201e-05	0.0019924	193.501	109.177	37.3592	29.2214	Tlcd1
ENSMUSG00000019487	-1.16461	0.000124808	0.00512392	2183.79	1519.25	899.683	747.323	Trip10
ENSMUSG00000019763	-1.30792	4.81227e-05	0.00241727	1292.31	836.509	432.387	422.778	Rmnd1
ENSMUSG00000019817	2.1789	5.91944e-05	0.00291623	41.4644	26.1409	124.939	164.759	Plagl1
ENSMUSG00000019822	-1.23237	0.000287895	0.00983374	642.699	450.546	221.093	240.611	Smpd2
ENSMUSG00000019853	2.96554	0.000651734	0.0176695	6.91074	6.91966	48.9957	59.0646	Hebp2
ENSMUSG00000019916	1.40507	5.46689e-06	0.000448881	445.743	556.648	1144.66	1526.35	P4ha1
ENSMUSG00000019944	-2.40832	2.38828e-14	2.1851e-11	2449.86	1543.08	372.98	376.77	Rhobtb1
ENSMUSG00000019990	1.21437	0.00173616	0.036043	114.027	194.519	371.142	364.957	Pde7b
ENSMUSG00000020027	-2.4741	2.06794e-11	8.27759e-09	929.495	547.422	148.824	115.021	Socs2
ENSMUSG00000020102	1.51128	5.22461e-05	0.00258386	141.67	110.714	335.62	371.175	Slc16a7
ENSMUSG00000020131	-2.55882	0.000417904	0.0127978	117.483	43.8245	16.536	9.94773	Pcsk4
ENSMUSG00000020186	1.95246	8.44115e-06	0.00061352	89.8396	66.1212	227.83	360.605	Csrp2
ENSMUSG00000020189	1.01956	0.00102373	0.0244996	877.664	1422.37	2354.24	2335.85	Osbpl8
ENSMUSG00000020218	1.7185	0.00161261	0.0341707	69.1074	48.4376	110.24	266.723	Wif1
ENSMUSG00000020264	-1.37734	6.67322e-05	0.00318945	390.457	449.009	176.384	147.972	Slc36a2
ENSMUSG00000020303	-2.8116	4.85249e-07	6.09368e-05	107.116	342.907	29.3974	36.0605	Stc2
ENSMUSG00000020331	1.22989	0.000568092	0.0159186	404.278	821.901	1386.58	1523.25	Hcn2
ENSMUSG00000020357	1.95971	0.000542123	0.0156046	31.0983	29.2163	97.3789	135.538	Flt4
ENSMUSG00000020385	-1.59125	0.000332011	0.0109606	1354.51	459.773	331.333	266.102	Clk4
ENSMUSG00000020393	1.4763	4.21075e-08	7.49103e-06	1900.45	2401.12	5750.26	6242.82	Kremen1
ENSMUSG00000020423	-1.92036	2.22967e-13	1.58666e-10	3794	3665.88	930.918	1039.54	Btg2
ENSMUSG00000020439	-1.17307	0.00186681	0.0380159	6088.36	2588.72	2134.99	1706.04	Smtn
ENSMUSG00000020527	-1.80759	0.00241529	0.0449672	390.457	86.1113	72.2686	60.9298	Myo19
ENSMUSG00000020589	1.6532	0.000487939	0.0143349	44.9198	66.89	163.523	200.82	Fam49a
ENSMUSG00000020592	-2.88872	8.97463e-06	0.000640156	141.67	64.5835	15.9236	11.1912	Sdc1
ENSMUSG00000020644	2.3091	0.00157835	0.0336952	17.2769	11.5328	62.4695	72.121	Id2
ENSMUSG00000020719	-1.17027	0.000510176	0.0148519	11064.1	5747.16	4083.18	3379.74	Ddx5
ENSMUSG00000020734	2.43535	1.54115e-07	2.29541e-05	69.1074	36.136	259.677	271.076	Grin2c
ENSMUSG00000020737	1.35988	5.70578e-06	0.000462566	946.772	963.37	1980.65	2923.39	Hn1
ENSMUSG00000020743	-1.08616	0.00165963	0.0349067	514.85	519.743	290.912	196.468	Mif4gd
ENSMUSG00000020758	-4.13409	8.75413e-05	0.00390703	86.3843	15.377	3.67468	1.8652	Itgb4
ENSMUSG00000020773	1.75192	0.00208368	0.0411245	38.0091	44.5933	89.4171	192.737	Trim47
ENSMUSG00000020823	1.05355	9.12221e-05	0.00402186	877.664	878.027	1829.99	1814.22	Sec14l1
ENSMUSG00000020834	-1.83792	0.00216602	0.041871	72.5628	99.1817	27.5601	21.1389	Dhrs13
ENSMUSG00000020866	1.81377	4.73984e-06	0.000413011	590.868	246.801	1635.84	1258.39	Cacna1g
ENSMUSG00000020888	-1.04254	0.00133558	0.0300131	511.395	466.692	252.328	221.337	Dvl2
ENSMUSG00000020890	3.52256	0.00204141	0.0406663	10.3661	0.768851	52.0579	35.4388	Gucy2e
ENSMUSG00000020893	-1.99166	2.95442e-06	0.000282412	1945.37	801.911	249.266	438.322	Per1
ENSMUSG00000020900	1.40737	6.14661e-06	0.000483018	459.564	344.445	967.665	1143.99	Myh10
ENSMUSG00000020902	1.09411	0.000721961	0.0190672	774.003	1338.57	2144.17	2395.54	Ntn1
ENSMUSG00000020911	-5.03113	1.01196e-12	5.63573e-10	203.867	85.3424	3.06223	5.5956	Krt19
ENSMUSG00000020926	1.16654	0.000358488	0.0115084	456.109	300.621	834.764	840.583	Adam11
ENSMUSG00000021025	-1.37391	0.000144779	0.00579522	480.297	344.445	143.925	171.598	Nfkbia
ENSMUSG00000021047	2.01555	0.000351838	0.0113708	20.7322	49.2064	122.489	182.789	Nova1
ENSMUSG00000021072	-1.08468	0.000412412	0.0126681	1389.06	966.445	562.838	542.773	Tmx1
ENSMUSG00000021123	6.23252	0.00086751	0.0218739	0	0	19.5983	25.4911	Rdh12
ENSMUSG00000021196	1.18777	7.36179e-05	0.00341656	957.138	679.664	1710.56	1994.52	Pfkp
ENSMUSG00000021203	1.93757	0.000111035	0.00467845	44.9198	68.4277	154.336	294.701	Otub2
ENSMUSG00000021226	-1.70514	4.31295e-07	5.52446e-05	1551.46	1453.9	589.173	332.005	Acot2
ENSMUSG00000021250	-1.90995	7.76811e-10	2.07295e-07	2000.66	2528.75	720.849	486.195	Fos
ENSMUSG00000021253	1.44113	0.000383133	0.0121174	103.661	103.026	233.342	327.653	Tgfb3
ENSMUSG00000021262	1.27293	0.000917621	0.022521	134.759	122.247	268.251	348.792	Evl
ENSMUSG00000021273	-1.33309	0.00011071	0.00467845	442.287	617.387	231.505	192.115	Fdft1
ENSMUSG00000021277	1.04023	0.00143769	0.0314382	310.983	242.188	559.776	565.155	Traf3
ENSMUSG00000021456	-3.08602	1.15871e-10	3.80562e-08	317.894	369.817	58.7948	22.3824	Fbp2
ENSMUSG00000021495	-1.8496	0.000175894	0.00673302	905.307	252.952	161.686	156.055	Fam193b
ENSMUSG00000021575	2.07282	6.08539e-06	0.000481726	96.7504	46.131	271.926	292.836	Ahrr
ENSMUSG00000021702	2.90645	6.09257e-06	0.000481726	51.8306	24.6032	104.728	435.213	Thbs4
ENSMUSG00000021719	2.18263	6.25971e-06	0.000488906	51.8306	56.8949	172.71	325.166	Rgs7bp
ENSMUSG00000021763	1.65262	0.00166298	0.0349198	38.0091	40.7491	114.527	134.916	BC067074
ENSMUSG00000021879	3.8242	0.00201515	0.0402683	6.91074	0.768851	36.1343	36.0605	Dnah12
ENSMUSG00000021913	-2.06863	9.31385e-06	0.000648375	908.762	3496.73	535.89	517.904	Ogdhl
ENSMUSG00000021948	1.26201	0.000569189	0.0159186	127.849	151.464	347.869	329.518	Prkcd
ENSMUSG00000021978	1.05605	0.000819896	0.0209622	518.306	801.142	1298.39	1469.15	Extl3
ENSMUSG00000021983	1.42686	0.00240052	0.0448226	48.3752	76.1162	175.772	171.598	Atp8a2
ENSMUSG00000021990	1.33281	0.00079741	0.0206144	100.206	108.408	238.854	289.728	Spata13
ENSMUSG00000022040	-1.09249	0.000225478	0.0081586	2674.46	3795.05	1683	1356	Ephx2
ENSMUSG00000022048	2.34555	3.09024e-06	0.000293206	69.1074	36.9048	183.734	324.545	Dpysl2
ENSMUSG00000022206	2.98354	1.52946e-11	6.31962e-09	79.4735	46.131	352.769	588.159	Npr3
ENSMUSG00000022216	-1.02533	0.00066756	0.0179283	1243.93	1706.08	793.73	660.28	Psme1
ENSMUSG00000022309	-2.03666	7.07797e-07	8.71747e-05	228.054	289.857	57.5699	69.6341	Angpt1
ENSMUSG00000022389	-1.14573	0.00121326	0.0279508	2885.23	1557.69	816.391	1185.64	Tef
ENSMUSG00000022468	5.04548	2.84109e-21	6.06525e-18	24.1876	19.2213	379.104	1000.99	Endou
ENSMUSG00000022488	2.87375	0.00136454	0.0303972	3.45537	9.99506	38.5841	75.2297	Nckap1l
ENSMUSG00000022546	-1.74978	2.16403e-07	3.0799e-05	594.324	671.207	220.481	156.677	Gpt
ENSMUSG00000022574	-1.72548	4.14781e-05	0.00218639	203.867	222.967	71.0438	58.4429	Naprt
ENSMUSG00000022587	-1.4353	0.000818851	0.0209622	317.894	202.208	112.078	77.7166	Ly6e
ENSMUSG00000022602	2.08516	0.00111503	0.0261211	51.8306	14.6082	113.303	138.025	Arc
ENSMUSG00000022610	1.23201	0.000468391	0.013824	272.974	240.65	474.033	726.184	Mapk12
ENSMUSG00000022661	-2.0666	0.000833162	0.0212166	93.295	69.1966	18.9858	19.2737	Cd200
ENSMUSG00000022758	-3.11344	4.49344e-06	0.000396941	134.759	57.6638	9.79914	11.8129	P2rx6
ENSMUSG00000022797	1.01247	0.000878306	0.0219731	957.138	780.383	2040.67	1452.37	Tfrc
ENSMUSG00000022799	1.89175	8.47787e-06	0.00061352	107.116	97.644	266.414	488.682	Arhgap31
ENSMUSG00000022840	1.02043	9.96116e-05	0.00429604	1433.98	1581.53	3100.2	3024.73	Adcy5
ENSMUSG00000022892	1.99167	2.70889e-13	1.82622e-10	618.511	562.799	2310.76	2373.78	App
ENSMUSG00000022949	4.56596	0.00087743	0.0219731	6.91074	0	19.5983	73.3645	Clic6
ENSMUSG00000022951	1.24877	4.44515e-05	0.00228666	729.083	857.268	1543.98	2237	Rcan1
ENSMUSG00000023034	-2.0613	1.22842e-08	2.42075e-06	4163.72	1932.12	690.839	765.975	Nr4a1
ENSMUSG00000023039	-6.22126	1.11045e-14	1.29307e-11	283.34	93.0309	0.612446	4.35213	Krt7
ENSMUSG00000023150	-1.44915	9.42764e-05	0.00412146	27000.3	11189.1	6937.18	7042.99	Ivns1abp
ENSMUSG00000023169	1.23809	4.68875e-05	0.00239276	359.359	342.907	763.72	889.7	Slc38a1
ENSMUSG00000023249	-1.06982	0.00207532	0.0411245	380.091	552.035	221.706	226.311	Parp3
ENSMUSG00000023262	-1.21428	0.00140237	0.0310241	279.885	262.178	128.001	105.073	Acy1
ENSMUSG00000023348	-1.54594	3.64269e-05	0.00196874	345.537	298.314	121.877	97.6121	Trip6
ENSMUSG00000023805	-1.24953	0.000159435	0.00624529	1123	764.238	448.311	341.331	Synj2
ENSMUSG00000023906	-9.47885	6.04123e-09	1.2897e-06	124.393	42.2868	0	0	Cldn6
ENSMUSG00000023909	-1.43986	0.000757265	0.0197552	196.956	259.872	69.2064	100.721	Paqr4
ENSMUSG00000023951	-1.60756	5.01008e-05	0.00249705	12729.6	4797.63	3223.92	2522.37	Vegfa
ENSMUSG00000023959	1.05787	0.000353313	0.0113708	1931.55	2944.7	4802.8	5376.12	Clic5
ENSMUSG00000023963	1.74218	0.000105122	0.00448837	69.1074	103.026	216.806	374.905	Cyp39a1
ENSMUSG00000024030	2.68037	0.000681073	0.0181369	17.2769	6.91966	59.4073	75.2297	Abcg1
ENSMUSG00000024044	1.3959	0.00170954	0.0355766	72.5628	82.267	169.648	241.854	Epb41l3
ENSMUSG00000024074	1.10206	0.00016849	0.00650056	473.386	419.792	945.617	963.686	Crim1
ENSMUSG00000024085	-1.72375	0.00134414	0.0300698	214.233	93.0309	48.3832	42.2778	Man2a1
ENSMUSG00000024190	-1.28753	7.17377e-07	8.75131e-05	4063.52	3983.42	1745.47	1550.6	Dusp1
ENSMUSG00000024197	-1.12895	0.000176618	0.00673302	2131.96	3014.66	1322.88	1035.19	Plin3
ENSMUSG00000024232	1.52093	0.000126787	0.00518854	169.313	123.016	319.084	504.847	Bambi
ENSMUSG00000024395	1.96414	3.57865e-07	4.72567e-05	138.215	106.87	376.042	563.29	Lims2
ENSMUSG00000024493	1.12992	7.06908e-05	0.00332896	670.342	760.393	1438.02	1702.3	Lars
ENSMUSG00000024501	1.75035	3.11062e-09	7.37851e-07	511.395	488.22	1450.88	1907.48	Dpysl3
ENSMUSG00000024525	-1.6429	0.000142101	0.00572383	183.135	188.368	59.4073	59.6864	Impa2
ENSMUSG00000024598	2.77565	8.99586e-06	0.000640156	114.027	16.1459	325.821	492.412	Fbn2
ENSMUSG00000024659	-3.91063	6.87387e-06	0.000529019	252.242	23.0655	12.2489	5.5956	Anxa1
ENSMUSG00000024743	-1.08215	0.0010234	0.0244996	701.44	522.818	312.96	261.75	Syt7
ENSMUSG00000024754	1.87589	3.24597e-05	0.00179214	76.0182	55.3572	194.145	274.184	Tmem2
ENSMUSG00000024803	1.39287	0.000459672	0.0136295	15214	7437.09	19402.3	40047.7	Ankrd1
ENSMUSG00000024806	4.98667	7.84455e-27	5.02404e-23	51.8306	16.9147	825.577	1004.72	Mlana
ENSMUSG00000024914	-1.0597	0.000278635	0.00959417	1966.11	2812.46	1144.05	1153.94	Drap1
ENSMUSG00000025036	-2.45226	0.000333897	0.0109946	203.867	49.9753	26.9476	18.0303	Sfxn2
ENSMUSG00000025068	1.06993	0.000923676	0.0226221	1275.03	1733.76	2430.8	3902.62	Gsto1
ENSMUSG00000025092	1.42288	2.23139e-06	0.000225054	414.644	391.345	962.153	1194.35	Hspa12a
ENSMUSG00000025221	-1.95689	6.06022e-07	7.53644e-05	2850.68	1152.51	487.507	539.664	Kcnip2
ENSMUSG00000025271	-3.067	3.36916e-06	0.000315004	376.635	76.1162	34.9094	18.0303	Pfkfb1
ENSMUSG00000025278	-2.05822	0.000208789	0.007685	352.448	106.87	60.6322	47.2517	Flnb
ENSMUSG00000025408	-1.40896	0.000199874	0.00748592	1337.23	655.83	322.759	422.778	Ddit3
ENSMUSG00000025478	-1.79553	0.00015187	0.00598556	259.153	138.393	56.345	55.956	Dpysl4
ENSMUSG00000025488	-1.03525	0.000207113	0.00764529	5037.93	6818.17	2703.95	3086.28	Cox8b
ENSMUSG00000025509	-1.33754	1.9057e-05	0.00115637	3130.57	5119.78	1782.22	1487.81	Pnpla2
ENSMUSG00000025531	1.23401	0.000632672	0.0172061	148.581	213.74	404.214	464.435	Chm
ENSMUSG00000025537	-1.87601	2.9079e-06	0.000280055	1230.11	975.671	421.975	177.816	Phkg1
ENSMUSG00000025584	1.73427	2.81161e-07	3.83126e-05	162.402	160.69	502.206	571.994	Pde8a
ENSMUSG00000025586	-2.06438	1.83921e-05	0.00113809	677.253	226.042	95.5416	117.508	Cpeb1
ENSMUSG00000025610	6.72125	0.000295944	0.0100818	0	0	9.18669	54.0908	Map3k7cl
ENSMUSG00000025911	-1.09392	0.001793	0.0368644	832.744	1087.15	569.575	332.627	Adhfe1
ENSMUSG00000025950	-1.4032	0.000145286	0.00579742	393.912	686.584	217.418	195.224	Idh1
ENSMUSG00000026034	-1.89772	1.12252e-05	0.00076076	2594.98	855.731	495.469	426.509	Clk1
ENSMUSG00000026193	-3.7948	0.00196452	0.0394779	1447.8	201.439	48.9957	69.6341	Fn1
ENSMUSG00000026223	1.03953	0.00163491	0.0344434	518.306	858.037	1273.89	1580.45	Itm2c
ENSMUSG00000026255	3.36026	0.000173661	0.00667996	0	11.5328	49.6081	106.938	Efhd1
ENSMUSG00000026335	1.40294	1.24385e-06	0.000136175	6582.48	9770.55	19968.8	23309.4	Pam
ENSMUSG00000026360	-1.40488	0.000114938	0.00477613	594.324	410.566	218.643	157.92	Rgs2
ENSMUSG00000026414	-1.22235	1.97465e-06	0.000202346	207067	170270	83406	78311	Tnnt2
ENSMUSG00000026437	-1.74707	0.000108794	0.00461439	234.965	386.732	122.489	64.6602	Cdk18
ENSMUSG00000026443	2.59265	8.46617e-06	0.00061352	24.1876	21.5278	105.953	165.381	Lrrn2
ENSMUSG00000026473	-1.5669	5.43595e-09	1.18015e-06	5075.94	4254.82	1687.9	1459.21	Glul
ENSMUSG00000026494	2.5423	2.30398e-08	4.33995e-06	34.5537	51.513	237.017	287.862	Kif26b
ENSMUSG00000026544	-2.96688	5.94389e-10	1.6199e-07	179.679	236.037	32.4596	21.1389	Dusp23
ENSMUSG00000026620	1.60049	0.000678944	0.0181369	93.295	66.89	167.81	306.514	Mark1
ENSMUSG00000026628	-2.19465	7.85738e-14	6.70967e-11	2239.08	1889.07	388.291	512.308	Atf3
ENSMUSG00000026687	-2.63254	3.80707e-11	1.43426e-08	1807.16	845.736	259.065	166.624	Aldh9a1
ENSMUSG00000026721	1.05189	0.000135589	0.00551353	1088.44	900.324	2005.15	2103.94	Rabgap1l
ENSMUSG00000026883	1.23844	3.78968e-05	0.00201443	514.85	409.029	1015.44	1148.34	Dab2ip
ENSMUSG00000026950	1.52031	1.83542e-05	0.00113809	169.313	166.072	551.814	409.1	Neb
ENSMUSG00000027078	2.65461	3.7123e-06	0.000342092	27.643	24.6032	110.853	213.254	Ube2l6
ENSMUSG00000027217	1.79415	6.64065e-05	0.00318577	76.0182	56.1261	255.39	190.25	Tspan18
ENSMUSG00000027254	3.28016	1.09676e-09	2.80968e-07	58.7413	20.759	243.754	447.648	Map1a
ENSMUSG00000027313	-2.24191	2.61803e-05	0.00149707	169.313	101.488	26.9476	29.2214	Chac1
ENSMUSG00000027346	-2.0041	6.69129e-09	1.36046e-06	5805.02	3030.04	1247.55	951.251	Gpcpd1
ENSMUSG00000027351	1.36774	0.00148125	0.0320259	169.313	124.554	252.328	494.899	Spred1
ENSMUSG00000027375	-4.25831	3.27106e-10	9.10847e-08	117.483	96.8752	3.67468	7.4608	Mal
ENSMUSG00000027397	-1.87988	0.00030342	0.0101973	1402.88	304.465	234.567	225.689	Slc20a1
ENSMUSG00000027405	-1.39812	0.000246361	0.00864559	601.234	349.827	198.433	158.542	Nop56
ENSMUSG00000027442	7.42882	9.12063e-06	0.000641902	0	0	33.0721	70.2558	Cst8
ENSMUSG00000027546	1.0479	0.000305704	0.0101973	846.566	1062.55	1765.68	2196.58	Atp9a
ENSMUSG00000027550	1.97861	1.85282e-06	0.00019295	107.116	129.167	327.659	614.272	Lrrcc1
ENSMUSG00000027560	2.138	0.00112452	0.0262846	17.2769	19.2213	78.3931	84.5557	Dok5
ENSMUSG00000027800	-1.59284	0.00166679	0.0349425	193.501	105.333	45.9335	50.9821	Tm4sf1
ENSMUSG00000027829	-1.59108	0.000394971	0.0124	673.797	255.258	153.724	150.459	Ccnl1
ENSMUSG00000027868	5.51672	1.4112e-10	4.40879e-08	6.91074	3.0754	89.4171	284.132	Tbx15
ENSMUSG00000027875	-3.60056	7.45496e-05	0.0034226	82.9289	26.1409	3.67468	4.97386	Hmgcs2
ENSMUSG00000027887	2.91316	5.3195e-06	0.000444692	24.1876	15.377	88.1922	191.494	Sypl2
ENSMUSG00000027953	-1.6682	0.00039123	0.012343	266.064	139.931	64.3068	60.9298	Slc50a1
ENSMUSG00000027995	3.85899	9.25054e-06	0.000647487	3.45537	6.91966	48.9957	121.238	Tlr2
ENSMUSG00000028024	2.29801	2.07885e-07	2.99191e-05	58.7413	45.3622	230.892	266.102	Enpep
ENSMUSG00000028036	1.73982	0.000667641	0.0179283	65.652	67.6589	134.126	312.11	Ptgfr
ENSMUSG00000028060	-1.37572	0.000432923	0.0131406	888.03	420.561	248.041	251.18	2810403A07Rik
ENSMUSG00000028132	2.10123	0.000444718	0.0132977	13.8215	42.2868	119.427	146.729	Tmem56
ENSMUSG00000028195	-1.01789	9.95494e-05	0.00429604	5915.59	5750.23	2615.76	3144.73	Cyr61
ENSMUSG00000028464	3.37514	4.1132e-24	1.7562e-20	103.661	96.1063	1126.9	929.491	Tpm2
ENSMUSG00000028601	-1.41882	0.000118036	0.0048615	1907.36	904.937	493.632	552.721	Echdc2
ENSMUSG00000028630	1.10917	0.000826617	0.0210919	221.144	222.198	507.718	448.891	Dyrk2
ENSMUSG00000028631	-2.59422	0.000429866	0.0130787	196.956	40.7491	25.1103	13.0564	Kcnq4
ENSMUSG00000028836	1.63885	0.00191051	0.0385989	44.9198	36.136	132.901	113.777	Slc30a2
ENSMUSG00000028838	1.0228	0.00252703	0.0465738	697.985	711.956	1835.5	1030.21	Extl1
ENSMUSG00000028926	2.62229	3.26551e-05	0.00179519	13.8215	18.4524	101.666	105.695	Cdk14
ENSMUSG00000028944	1.026	0.00101792	0.0244626	431.921	472.074	783.931	1061.92	Prkag2
ENSMUSG00000028957	-2.27993	5.34644e-06	0.000444692	1091.9	346.752	97.3789	196.468	Per3
ENSMUSG00000029022	-1.61725	0.00211602	0.0413804	387.002	121.478	83.9051	78.3384	Miip
ENSMUSG00000029036	-1.3377	7.33236e-05	0.00341528	1440.89	858.037	491.794	412.831	Atad3a
ENSMUSG00000029068	-2.06909	7.84401e-06	0.000587446	4212.1	1113.3	640.619	624.842	Ccnl2
ENSMUSG00000029086	-6.25385	2.8384e-06	0.000275432	58.7413	36.9048	1.22489	0	Prom1
ENSMUSG00000029174	1.91329	4.33301e-08	7.60295e-06	138.215	120.71	489.344	475.626	Tbc1d1
ENSMUSG00000029223	1.32427	0.00233566	0.0438672	221.144	160.69	291.524	653.441	Uchl1
ENSMUSG00000029359	-1.36303	2.23645e-05	0.00130807	780.914	1094.07	326.434	405.992	Tesc
ENSMUSG00000029392	-1.18493	1.29013e-05	0.00086069	2788.48	3003.9	1403.11	1145.85	Rilpl1
ENSMUSG00000029413	-1.75483	0.000251707	0.00878507	138.215	204.514	60.6322	42.2778	Naaa
ENSMUSG00000029456	-1.91102	0.000692884	0.0183751	231.51	85.3424	44.0961	37.9257	Acad10
ENSMUSG00000029461	1.08655	0.000305264	0.0101973	431.921	546.653	981.751	1111.04	Fam168a
ENSMUSG00000029468	4.23221	4.85638e-06	0.000417486	6.91074	3.0754	52.0579	103.829	P2rx7
ENSMUSG00000029484	-2.54867	9.83492e-05	0.00427036	217.688	85.3424	12.2489	38.5474	Anxa3
ENSMUSG00000029499	-1.10168	0.00143571	0.0314382	618.511	1081	404.214	393.557	Pxmp2
ENSMUSG00000029580	-1.61524	2.47088e-06	0.000243457	5770.47	2887.8	1382.29	1438.69	Actb
ENSMUSG00000029591	-1.17246	0.00195678	0.0394714	252.242	335.988	139.638	123.725	Ung
ENSMUSG00000029657	1.39083	3.21471e-05	0.00179031	539.038	928.003	1694.03	2186.63	Hsph1
ENSMUSG00000029683	-1.08411	2.04246e-05	0.00121214	14484.9	12465.4	6388.43	6320.54	Lmod2
ENSMUSG00000029864	-1.36095	0.00056326	0.0158796	487.207	1062.55	341.745	266.723	Gstk1
ENSMUSG00000029875	3.29296	2.28502e-06	0.000228663	10.3661	13.8393	75.3309	172.842	Ccdc184
ENSMUSG00000030002	-1.31062	0.00131904	0.0298509	1357.96	561.261	435.449	332.627	Dusp11
ENSMUSG00000030046	6.39513	0.000548761	0.0156899	0	0	34.297	16.1651	Bmp10
ENSMUSG00000030089	1.10975	0.000620341	0.0169785	763.637	1273.22	2454.68	1969.03	Slc41a3
ENSMUSG00000030134	4.96455	0.000509546	0.0148519	0	1.5377	20.2107	54.7125	Rasgef1a
ENSMUSG00000030170	2.1805	5.1634e-05	0.00256349	51.8306	24.6032	157.399	161.651	Wnt5b
ENSMUSG00000030208	-2.22784	0.000477652	0.0140649	145.126	57.6638	20.8232	21.1389	Emp1
ENSMUSG00000030231	-1.50845	0.000177208	0.00673548	791.28	385.194	233.954	175.329	Plekha5
ENSMUSG00000030249	1.04527	9.16843e-05	0.00402186	3189.31	4081.83	7372.63	7652.91	Abcc9
ENSMUSG00000030283	3.55947	0.0022146	0.0422126	6.91074	1.5377	28.785	45.3865	St8sia1
ENSMUSG00000030352	1.87316	3.39146e-09	7.89841e-07	507.939	763.469	2021.07	2675.94	Tspan9
ENSMUSG00000030433	-2.31955	0.00035095	0.0113708	51.8306	169.147	22.6605	23.0041	Sbk2
ENSMUSG00000030554	2.45749	1.15656e-05	0.000779701	34.5537	23.8344	116.365	189.629	Synm
ENSMUSG00000030592	3.14818	0.00211552	0.0413804	10.3661	6.15081	14.0863	122.481	Ryr1
ENSMUSG00000030671	1.68052	0.000445367	0.0132977	134.759	55.3572	243.754	334.492	Pde3b
ENSMUSG00000030688	1.32604	7.42649e-05	0.00342179	276.43	432.863	823.74	980.473	Stard10
ENSMUSG00000030711	-2.03742	0.000727396	0.0191319	72.5628	102.257	19.5983	23.6259	Sult1a1
ENSMUSG00000030747	-1.08774	0.000369669	0.0118082	3911.48	6001.65	2612.7	2057.31	Dgat2
ENSMUSG00000030782	2.30063	0.00020174	0.00751188	17.2769	24.6032	86.3549	129.32	Tgfb1i1
ENSMUSG00000030838	-2.15614	0.000564074	0.0158796	304.073	68.4277	39.1966	42.2778	Ush1c
ENSMUSG00000030972	-3.05009	2.16489e-05	0.00127691	51.8306	93.0309	9.79914	8.08253	Acsm5
ENSMUSG00000031119	1.16163	0.000890229	0.0220987	179.679	268.329	499.144	521.634	Gpc4
ENSMUSG00000031147	-1.3749	0.000680318	0.0181369	355.903	446.702	202.72	108.182	Magix
ENSMUSG00000031167	-1.0944	0.000502585	0.0147314	818.923	621.231	327.046	343.818	Rbm3
ENSMUSG00000031214	-1.61263	0.00244913	0.0453993	532.127	141.469	116.365	100.099	Ophn1
ENSMUSG00000031245	-2.30387	8.17165e-11	2.75449e-08	1067.71	629.689	159.236	182.168	Hmgn5
ENSMUSG00000031442	-1.72493	0.00128298	0.0292416	145.126	95.3375	41.0339	30.4649	Mcf2l
ENSMUSG00000031558	1.84412	0.00246982	0.0456507	34.5537	31.5229	72.8811	162.272	Slit2
ENSMUSG00000031626	1.0963	1.81284e-05	0.00113809	5473.31	5022.13	10501.6	11930.4	Sorbs2
ENSMUSG00000031708	-1.629	2.41993e-09	5.96093e-07	4156.81	4833	1609.51	1298.8	Tecr
ENSMUSG00000031749	1.05581	0.00119488	0.0276766	272.974	365.973	722.686	620.489	St3gal2
ENSMUSG00000031760	2.62885	1.07779e-06	0.000120048	27.643	29.2163	132.901	221.337	Mt3
ENSMUSG00000031762	-2.68987	4.84708e-08	8.39004e-06	276.43	156.846	26.3352	39.7909	Mt2
ENSMUSG00000031765	-2.03273	2.09969e-09	5.2735e-07	3109.83	1738.37	518.742	662.767	Mt1
ENSMUSG00000031770	-1.21012	4.13011e-06	0.000369948	3966.77	3551.32	1536.01	1711.63	Herpud1
ENSMUSG00000031799	-1.58873	0.00225496	0.0427908	335.171	116.865	69.8189	77.0949	Tpm4
ENSMUSG00000031808	-1.5178	9.05351e-06	0.000640699	6492.64	3559.01	2051.08	1454.23	Slc27a1
ENSMUSG00000031824	2.24587	6.2702e-11	2.23097e-08	304.073	178.373	1059.53	1173.21	6430548M08Rik
ENSMUSG00000031841	1.16206	0.000108784	0.00461439	2128.51	2121.26	3704.07	5805.74	Cdh13
ENSMUSG00000031881	1.84702	0.000270736	0.00937257	41.4644	40.7491	129.839	165.381	Cdh16
ENSMUSG00000032010	-1.19148	1.91872e-05	0.00115637	3863.1	3045.42	1380.45	1640.75	Usp2
ENSMUSG00000032224	2.43969	1.1234e-11	5.13915e-09	449.198	230.655	1581.34	2033.69	Fam81a
ENSMUSG00000032289	1.62787	8.46214e-05	0.0038022	72.5628	106.87	314.185	256.776	Thsd4
ENSMUSG00000032316	-1.25315	0.0013475	0.0300698	1319.95	575.869	387.678	401.639	Clk3
ENSMUSG00000032327	-9.54099	6.32854e-09	1.32889e-06	138.215	36.136	0	0	Stra6
ENSMUSG00000032338	1.49466	0.000115218	0.00477613	117.483	225.273	524.866	470.652	Hcn4
ENSMUSG00000032363	-1.28825	0.000655535	0.0176885	1347.59	663.518	466.684	351.279	Adamts7
ENSMUSG00000032372	-2.2121	1.8456e-06	0.00019295	808.557	279.093	120.039	111.912	Plscr2
ENSMUSG00000032411	-1.08914	7.80421e-05	0.00355744	1382.15	1435.44	689.614	635.411	Tfdp2
ENSMUSG00000032487	-7.13917	8.2067e-07	9.91695e-05	172.769	6.15081	0.612446	0.621733	Ptgs2
ENSMUSG00000032492	1.92172	6.36425e-06	0.000494059	62.1967	68.4277	226.605	272.941	Pth1r
ENSMUSG00000032609	1.62187	1.35696e-05	0.000886798	103.661	136.087	360.118	392.313	Klhdc8b
ENSMUSG00000032667	1.0904	0.00148266	0.0320259	324.805	485.914	723.911	1021.51	Pon2
ENSMUSG00000032743	1.3745	0.000903789	0.0223487	234.965	109.946	457.497	407.235	D430042O09Rik
ENSMUSG00000033419	1.56545	5.18469e-06	0.000439907	172.769	150.695	455.66	493.034	Snap91
ENSMUSG00000033436	3.12796	1.82362e-08	3.48637e-06	24.1876	17.6836	146.375	201.441	Armcx2
ENSMUSG00000033585	2.94717	2.04405e-05	0.00121214	13.8215	11.5328	75.9433	113.777	Ndn
ENSMUSG00000033768	-2.88869	3.16814e-05	0.00177208	186.59	53.8195	11.024	20.5172	Nrxn2
ENSMUSG00000033849	-4.01528	5.16076e-09	1.15972e-06	69.1074	212.972	12.2489	5.5956	B3galt2
ENSMUSG00000033900	1.8482	0.000760304	0.0197942	38.0091	41.5179	101.054	187.763	Map9
ENSMUSG00000034040	-3.16142	4.65829e-06	0.000408685	62.1967	95.3375	7.9618	9.94773	Galnt17
ENSMUSG00000034533	1.95776	0.00022439	0.00814223	48.3752	39.2114	116.977	216.363	Scn10a
ENSMUSG00000034755	3.59041	8.076e-05	0.00364308	10.3661	3.0754	56.345	70.8776	Pcdh11x
ENSMUSG00000034926	-2.50315	0.000404809	0.0125763	138.215	43.0556	14.0863	16.7868	Dhcr24
ENSMUSG00000034958	-2.38854	0.00155742	0.0333594	114.027	33.8294	13.4738	13.6781	Atcay
ENSMUSG00000035064	-1.06316	0.00086308	0.0218051	684.163	628.151	355.219	271.697	Eef2k
ENSMUSG00000035112	-1.32858	0.000393453	0.0123827	673.797	402.878	243.754	180.924	Wnk4
ENSMUSG00000035139	-1.29192	0.000556469	0.0158396	798.191	426.712	260.902	234.393	Secisbp2
ENSMUSG00000035202	-1.63274	0.000180292	0.00683242	67998.2	19754.1	13114.9	15177.7	Lars2
ENSMUSG00000035232	2.88283	7.06547e-08	1.14559e-05	96.7504	23.8344	374.205	431.483	Pdk3
ENSMUSG00000035439	1.17518	0.000629817	0.0172011	348.992	225.273	602.647	672.093	Haus8
ENSMUSG00000035545	-1.55226	0.00124324	0.0285462	3448.46	834.972	777.807	677.689	Leng8
ENSMUSG00000035551	3.15352	6.23033e-05	0.00303439	3.45537	11.5328	68.594	89.5295	Igfbpl1
ENSMUSG00000035561	2.61671	8.80955e-14	7.0526e-11	252.242	406.722	1594.2	2508.69	Aldh1b1
ENSMUSG00000035621	-1.39307	4.46067e-07	5.6571e-05	1548.01	1717.61	647.968	596.864	Midn
ENSMUSG00000035783	1.57586	0.000412282	0.0126681	1057.34	365.973	1495.59	2707.03	Acta2
ENSMUSG00000035828	-1.75657	1.86809e-10	5.69722e-08	2145.79	1966.72	654.705	561.425	Pim3
ENSMUSG00000035891	1.06493	0.000362721	0.0116152	497.573	661.98	1172.22	1271.44	Cerk
ENSMUSG00000035944	-1.27818	0.000444628	0.0132977	535.582	947.993	348.482	267.967	Ttc38
ENSMUSG00000036022	1.87496	2.24417e-07	3.15885e-05	103.661	126.86	421.975	437.078	Fam122b
ENSMUSG00000036073	-1.13477	0.000260874	0.00908025	646.154	575.1	282.95	271.697	Galt
ENSMUSG00000036098	-2.86028	0.000352602	0.0113708	82.9289	41.5179	4.89957	11.8129	Myrf
ENSMUSG00000036206	1.23233	0.00074549	0.0195676	134.759	141.469	316.635	334.492	Sh3bp4
ENSMUSG00000036390	-1.33436	0.00144307	0.0314894	183.135	266.791	96.7665	83.9339	Gadd45a
ENSMUSG00000036459	1.99149	0.00209325	0.04125	48.3752	23.0655	71.6562	195.224	Wtip
ENSMUSG00000036478	1.19071	0.000817232	0.0209622	314.439	234.499	496.694	742.349	Btg1
ENSMUSG00000036777	2.68908	5.70576e-06	0.000462566	76.0182	23.0655	170.26	416.561	Anln
ENSMUSG00000036832	4.64421	4.67844e-09	1.07011e-06	0	6.91966	131.676	121.86	Lpar3
ENSMUSG00000036854	-1.11639	9.14011e-05	0.00402186	7708.93	10253.4	4677.86	3611.65	Hspb6
ENSMUSG00000036995	-1.93167	1.34723e-05	0.00088496	276.43	187.6	70.4313	49.7386	Asap3
ENSMUSG00000037012	1.13796	7.70713e-06	0.000584146	3272.24	3036.19	6717.92	7158.01	Hk1
ENSMUSG00000037095	-2.13938	2.40852e-07	3.35335e-05	331.716	568.949	127.389	78.9601	Lrg1
ENSMUSG00000037185	2.4553	7.96965e-06	0.000590076	41.4644	23.0655	132.288	197.089	Krt80
ENSMUSG00000037344	-2.54822	4.67575e-05	0.00239276	252.242	69.9654	30.6223	23.0041	Slc12a9
ENSMUSG00000037411	-2.91234	1.44772e-11	6.19009e-09	1275.03	533.582	92.4794	146.107	Serpine1
ENSMUSG00000037594	2.55677	5.96757e-06	0.000480746	38.0091	25.3721	118.202	237.502	BC022687
ENSMUSG00000037727	6.24973	1.31631e-05	0.000869105	3.45537	0	42.2588	77.0949	Avp
ENSMUSG00000037742	1.52559	0.000202393	0.00751434	3735.26	1684.55	5105.35	10462.5	Eef1a1
ENSMUSG00000037820	1.08781	0.000199722	0.00748592	2978.53	2453.4	4728.08	6804.25	Tgm2
ENSMUSG00000037904	-1.69638	5.28642e-09	1.16748e-06	1167.92	1016.42	336.845	335.736	Ankrd9
ENSMUSG00000038058	-1.21518	0.00104285	0.0248287	310.983	269.098	129.226	119.373	Nod1
ENSMUSG00000038112	4.89231	1.38308e-06	0.000150135	10.3661	0.768851	55.7326	149.216	AW551984
ENSMUSG00000038168	2.56224	0.000843449	0.021436	17.2769	15.377	41.0339	149.216	P3h2
ENSMUSG00000038208	1.45222	0.00024301	0.00859868	124.393	225.273	408.502	573.86	Pgap3
ENSMUSG00000038260	-1.48106	0.000329919	0.0109197	894.941	382.119	240.079	212.633	Trpm4
ENSMUSG00000038332	-1.07173	0.00016409	0.00636916	2256.36	1818.33	1056.47	878.509	Sesn1
ENSMUSG00000038393	-1.79213	3.44905e-07	4.60197e-05	10718.6	6469.11	1797.53	3162.13	Txnip
ENSMUSG00000038418	-2.27452	2.06124e-14	2.03096e-11	1973.02	1443.9	344.195	359.983	Egr1
ENSMUSG00000038463	1.69934	3.75338e-05	0.00201159	234.965	104.564	537.728	525.364	Olfml2b
ENSMUSG00000038526	-1.24507	4.36334e-06	0.000388125	2066.31	2296.56	976.239	866.074	Car14
ENSMUSG00000038550	-3.97552	4.18529e-13	2.43679e-10	639.244	188.368	19.5983	32.3301	Ciart
ENSMUSG00000038670	2.09877	2.92776e-13	1.87508e-10	442.287	468.999	1752.21	2159.28	Mybpc2
ENSMUSG00000038685	-1.76109	0.00133529	0.0300131	321.349	102.257	67.9815	54.0908	Rtel1
ENSMUSG00000038781	-1.55107	0.000772054	0.0200593	203.867	140.7	63.082	52.8473	Stap2
ENSMUSG00000038801	-2.33436	0.000996188	0.0240305	55.2859	82.267	18.3734	9.32599	Scgb1c1
ENSMUSG00000038816	-1.31131	0.00196635	0.0394779	1136.82	463.617	380.942	258.641	Ctnnal1
ENSMUSG00000039063	-1.90938	1.03151e-06	0.000117606	286.796	417.486	105.953	83.3122	Echdc3
ENSMUSG00000039110	2.55946	0.000264018	0.00916479	24.1876	9.99506	75.9433	101.964	Mycbpap
ENSMUSG00000039232	3.22812	0.00210162	0.0413048	3.45537	4.6131	30.6223	49.1169	Stx11
ENSMUSG00000039252	2.69433	1.94017e-05	0.00116129	44.9198	15.377	110.24	239.367	Lgi2
ENSMUSG00000039270	1.32516	0.00101005	0.024319	93.295	157.614	348.482	299.675	Megf9
ENSMUSG00000039474	1.26497	0.000115886	0.00478832	1378.69	2474.93	5124.95	4171.21	Wfs1
ENSMUSG00000039542	3.61408	2.74531e-12	1.4652e-09	76.0182	25.3721	377.267	746.08	Ncam1
ENSMUSG00000039652	-1.33916	0.00151187	0.0325471	3794	1267.83	1068.72	925.76	Cpeb3
ENSMUSG00000039958	-1.53203	0.000689464	0.0183223	338.626	246.032	135.351	65.282	Etfbkmt
ENSMUSG00000040219	-1.08916	0.000351757	0.0113708	628.877	678.895	311.735	304.027	Ttc12
ENSMUSG00000040350	-2.28785	2.00302e-07	2.91554e-05	1060.8	658.136	252.328	98.2338	Trim7
ENSMUSG00000040479	-1.54758	0.00029813	0.0101293	2712.47	895.711	624.695	604.324	Dgkz
ENSMUSG00000040596	-1.28282	0.00196084	0.0394779	297.162	192.982	105.341	93.2599	Pogk
ENSMUSG00000040616	2.02202	7.32494e-05	0.00341528	65.652	39.9802	262.127	147.972	Tmem51
ENSMUSG00000040648	-1.64063	3.48267e-05	0.00189024	5877.59	2256.58	1445.99	1157.67	Ppip5k2
ENSMUSG00000040659	1.34836	0.00134553	0.0300698	207.322	301.389	406.052	903.378	Efhd2
ENSMUSG00000040705	-2.01605	0.000888939	0.0220987	176.224	67.6589	33.6845	24.8693	A930016O22Rik
ENSMUSG00000040740	-1.16266	6.16042e-05	0.00301819	2197.62	2339.61	1180.18	847.422	Slc25a34
ENSMUSG00000040860	-1.91764	4.37468e-05	0.00226864	155.492	334.45	62.4695	69.6341	Crocc
ENSMUSG00000040896	-1.70257	6.03393e-06	0.000481726	304.073	306.003	101.666	85.7991	Kcnd3
ENSMUSG00000040998	-3.78748	0.000655949	0.0176885	89.8396	8.45736	2.44978	4.35213	Npnt
ENSMUSG00000041096	-1.73639	2.81002e-05	0.00159264	393.912	232.962	102.279	83.3122	Tspyl2
ENSMUSG00000041112	2.18111	0.000579202	0.0160933	51.8306	17.6836	96.154	190.25	Elmo1
ENSMUSG00000041120	-2.32933	0.000211303	0.0077331	79.4735	81.4982	17.7609	14.2999	Nbl1
ENSMUSG00000041193	1.12264	0.00107414	0.0253849	504.484	961.832	1657.28	1566.77	Pla2g5
ENSMUSG00000041329	2.22857	6.49936e-09	1.34275e-06	72.5628	118.403	467.909	462.569	Atp1b2
ENSMUSG00000041351	-1.1855	0.00160791	0.0341707	539.038	323.686	200.882	174.085	Rap1gap
ENSMUSG00000041417	-1.54073	1.1706e-07	1.80652e-05	1935.01	1474.66	614.896	553.964	Pik3r1
ENSMUSG00000041729	2.52285	0.000346878	0.0113636	17.2769	11.5328	71.6562	83.9339	Coro2b
ENSMUSG00000041731	1.30791	1.70372e-05	0.00108035	1548.01	2281.95	4102.16	5408.45	Pgm5
ENSMUSG00000041775	-1.75075	4.4058e-05	0.00227556	621.967	287.55	153.724	113.155	Mapk1ip1
ENSMUSG00000041921	-1.70655	3.2743e-06	0.000308387	1008.97	548.959	218.031	255.532	Metap1d
ENSMUSG00000041936	-1.56486	0.000229894	0.00827909	2636.45	888.791	609.384	576.968	Agrn
ENSMUSG00000042035	1.47279	3.85566e-06	0.000350055	283.34	227.58	703.701	698.828	Igsf3
ENSMUSG00000042064	7.10406	7.27513e-05	0.00341345	0	0	12.2489	70.2558	Myo3b
ENSMUSG00000042066	1.12226	0.000273827	0.00945405	425.011	596.628	1065.66	1178.81	Tmcc2
ENSMUSG00000042213	-2.27316	0.00182185	0.0372781	200.411	39.2114	30.6223	17.4085	Zfand4
ENSMUSG00000042359	1.10797	0.000531476	0.0153532	359.359	495.14	1030.13	829.392	Osbpl6
ENSMUSG00000042625	-1.39394	0.000573481	0.0160037	1717.32	674.282	467.296	437.078	Safb2
ENSMUSG00000042644	-2.20394	0.00217579	0.0418946	96.7504	41.5179	12.8614	16.1651	Itpr3
ENSMUSG00000043085	-2.03347	6.34099e-05	0.00307658	898.396	239.881	155.561	119.373	Tmem82
ENSMUSG00000043587	1.43496	0.000100731	0.00432973	145.126	192.213	387.678	538.421	Pxylp1
ENSMUSG00000043795	-2.73015	3.87803e-07	5.06874e-05	307.528	129.936	40.4214	24.2476	Prr33
ENSMUSG00000043857	4.86177	8.2157e-06	0.000604799	3.45537	2.30655	33.0721	118.751	Mgat5b
ENSMUSG00000044071	3.23714	0.000436638	0.0132055	10.3661	4.6131	34.9094	87.6643	Fam19a2
ENSMUSG00000044522	2.34085	1.87369e-05	0.00114503	24.1876	29.2163	125.551	151.703	A730020M07Rik
ENSMUSG00000044548	2.03122	0.00149819	0.0323069	38.0091	19.2213	74.106	143.62	Dact1
ENSMUSG00000044676	-1.39235	0.00160944	0.0341707	915.673	334.45	257.227	213.876	Zfp612
ENSMUSG00000044694	-2.99405	0.00128014	0.0292287	100.206	17.6836	9.18669	4.97386	2010007H06Rik
ENSMUSG00000044786	-2.39548	1.42156e-13	1.07111e-10	770.548	1044.87	188.021	158.542	Zfp36
ENSMUSG00000044813	1.04211	0.0014752	0.0319726	307.528	459.773	752.696	847.422	Shb
ENSMUSG00000044835	2.76878	1.0477e-08	2.09688e-06	31.0983	40.7491	199.045	307.136	Ankrd45
ENSMUSG00000044968	1.54438	0.00130118	0.0296036	51.8306	107.639	189.246	297.188	Napepld
ENSMUSG00000044991	-1.59989	9.63122e-05	0.00419613	342.082	223.736	102.279	82.0687	1110034G24Rik
ENSMUSG00000045092	2.444	3.06667e-10	8.72911e-08	269.519	184.524	820.678	1614.02	S1pr1
ENSMUSG00000045136	4.29497	8.01435e-10	2.09502e-07	27.643	7.68851	126.776	455.109	Tubb2b
ENSMUSG00000045414	1.14596	0.000146755	0.00583786	442.287	493.602	920.507	1157.67	1190002N15Rik
ENSMUSG00000045545	-2.09004	0.000848841	0.0215303	601.234	93.0309	71.0438	89.5295	Krt14
ENSMUSG00000045659	2.26333	1.44978e-11	6.19009e-09	158.947	127.629	673.078	679.554	Plekha7
ENSMUSG00000045875	-2.06926	0.000443922	0.0132977	176.224	78.4228	36.1343	23.0041	Adra1a
ENSMUSG00000045932	1.54645	0.00189418	0.0384509	38.0091	63.8146	149.437	161.651	Ifit2
ENSMUSG00000045962	1.34091	6.69126e-08	1.12474e-05	7923.16	7653.91	20169.7	19284.9	Wnk1
ENSMUSG00000046442	1.25565	0.000451465	0.0134484	148.581	214.509	456.272	427.752	Ppm1e
ENSMUSG00000046694	2.19258	0.00201236	0.0402683	34.5537	16.1459	161.073	54.0908	Fam46b
ENSMUSG00000046699	1.96947	7.39991e-05	0.00342179	31.0983	94.5686	260.29	268.589	Slitrk4
ENSMUSG00000046808	-2.02393	0.00141776	0.0312798	241.876	64.5835	45.321	27.978	Atp10d
ENSMUSG00000046841	1.36027	5.42059e-06	0.00044795	442.287	479.763	1047.9	1325.53	Ckap4
ENSMUSG00000046997	1.27206	0.00218484	0.0418946	138.215	115.328	228.442	377.392	Spsb4
ENSMUSG00000047036	-1.29599	0.00220033	0.0420469	2491.32	866.495	756.371	604.946	Zfp445
ENSMUSG00000047045	-1.52119	0.00167104	0.0349745	780.914	236.806	160.461	189.629	Tmem164
ENSMUSG00000047250	-3.01637	0.0022326	0.0424294	48.3752	23.8344	3.06223	5.5956	Ptgs1
ENSMUSG00000047261	-3.90183	0.00153644	0.0330206	72.5628	13.8393	0	5.5956	Gap43
ENSMUSG00000047298	-1.99683	0.00030143	0.0101606	376.635	200.67	110.24	32.9518	Kcnv2
ENSMUSG00000047342	2.87227	0.00158905	0.0338671	17.2769	3.0754	55.1202	62.1733	Zfp286
ENSMUSG00000047409	2.26054	0.00190944	0.0385989	13.8215	16.1459	52.0579	94.5034	Ctdspl
ENSMUSG00000047501	-8.16377	3.14624e-07	4.24213e-05	124.393	56.8949	0	0.621733	Cldn4
ENSMUSG00000048040	3.96675	0.000144644	0.00579522	3.45537	3.0754	42.2588	57.1994	Arxes2
ENSMUSG00000048070	-2.61653	2.34115e-06	0.000232464	659.976	231.424	107.178	36.6822	Pirt
ENSMUSG00000048376	1.25289	0.000402999	0.0125697	152.036	191.444	440.961	388.583	F2r
ENSMUSG00000048410	1.18177	0.0014548	0.0316375	172.769	128.398	339.295	331.384	Zfp407
ENSMUSG00000048416	-1.51265	2.81724e-08	5.15515e-06	1634.39	1633.81	563.45	581.942	Mlf1
ENSMUSG00000048489	-1.45403	0.000455642	0.0135413	190.045	258.334	79.0056	86.4209	8430408G22Rik
ENSMUSG00000048572	1.46002	2.75753e-06	0.000269628	449.198	506.673	1092.6	1546.25	Tmem252
ENSMUSG00000048612	-4.01642	1.52081e-05	0.000974004	190.045	16.1459	4.89957	7.4608	Myof
ENSMUSG00000048731	-2.57796	1.60218e-07	2.35889e-05	1703.5	448.24	208.232	149.838	Ggnbp1
ENSMUSG00000048967	-2.04363	0.000133929	0.00546335	110.572	115.328	29.3974	25.4911	Yjefn3
ENSMUSG00000049001	1.62524	0.000245384	0.00863497	103.661	88.4178	206.394	379.879	Ndnf
ENSMUSG00000049038	-1.38468	0.00111548	0.0261211	176.224	216.816	81.4553	70.2558	Mterf2
ENSMUSG00000049382	-5.13542	0.000596938	0.0165144	701.44	106.87	3.67468	19.2737	Krt8
ENSMUSG00000049577	1.2409	0.000235091	0.00836467	221.144	261.409	499.756	649.711	Zfpm1
ENSMUSG00000049670	2.27559	0.000907633	0.022383	6.91074	30.754	86.3549	121.86	Morn4
ENSMUSG00000049804	1.06998	0.00171092	0.0355766	200.411	280.63	524.866	500.495	Armcx4
ENSMUSG00000049871	3.97223	3.02653e-12	1.55067e-09	31.0983	13.0705	204.557	399.153	Nlrc3
ENSMUSG00000050071	2.66688	6.76128e-08	1.12474e-05	24.1876	39.9802	195.37	238.124	Bex1
ENSMUSG00000050195	-3.77464	1.35117e-07	2.03613e-05	93.295	99.9506	11.024	3.10866	Scd4
ENSMUSG00000050379	1.80451	0.000139609	0.00564119	100.206	47.6687	215.581	272.319	2020-09-06
ENSMUSG00000050612	4.50295	1.8242e-05	0.00113809	3.45537	2.30655	54.5077	63.4168	Txndc2
ENSMUSG00000051111	5.03539	2.61807e-15	3.35349e-12	31.0983	3.84425	433.612	391.07	Sv2c
ENSMUSG00000051984	-1.43199	0.000406585	0.0125796	774.003	403.647	264.577	167.868	Sec31b
ENSMUSG00000052188	-4.84031	1.05641e-06	0.000118697	93.295	33.8294	3.67468	0.621733	Gm14964
ENSMUSG00000052397	1.12134	3.22926e-05	0.00179063	1002.06	1081	2144.17	2393.67	Ezr
ENSMUSG00000052485	2.25182	8.32851e-07	9.97008e-05	44.9198	47.6687	198.433	245.585	Tmem171
ENSMUSG00000052632	1.45171	3.99212e-05	0.00211302	203.867	146.082	474.646	463.813	Asap2
ENSMUSG00000052837	-1.41024	1.89729e-06	0.000195987	812.012	870.339	310.51	323.301	Junb
ENSMUSG00000053024	4.24994	1.70238e-40	2.18058e-36	110.572	127.629	1977.59	2616.25	Cntn2
ENSMUSG00000053025	4.11044	2.01466e-10	6.00134e-08	3.45537	12.3016	164.748	170.355	Sv2b
ENSMUSG00000053113	-1.92852	0.00223135	0.0424294	69.1074	86.8801	16.536	24.8693	Socs3
ENSMUSG00000053166	-4.74354	0.000957337	0.0233128	20.7322	28.4475	0	1.8652	Cdh22
ENSMUSG00000053192	1.51482	7.96524e-05	0.00361797	165.858	143.775	338.683	539.042	Mllt11
ENSMUSG00000053398	-3.32371	1.41796e-05	0.00092196	103.661	43.0556	6.12446	8.08253	Phgdh
ENSMUSG00000053560	-1.74445	3.8807e-06	0.000350055	518.306	328.299	116.977	133.051	Ier2
ENSMUSG00000053898	-1.41106	5.18588e-06	0.000439907	12491.2	14239.1	6306.97	3745.94	Ech1
ENSMUSG00000053907	-1.1615	0.000372618	0.0118433	3337.89	1912.9	1261.64	1079.33	Mat2a
ENSMUSG00000053914	5.36453	1.30084e-05	0.00086334	6.91074	0	57.5699	80.8253	Kdm4d
ENSMUSG00000053965	3.31271	3.38123e-05	0.00185086	20.7322	3.84425	82.6802	107.56	Pde5a
ENSMUSG00000054387	-1.68779	0.000215976	0.00788158	943.316	356.747	249.266	150.459	Mdm4
ENSMUSG00000054640	1.72166	5.24885e-11	1.92093e-08	1468.53	1286.29	4439.01	4629.42	Slc8a1
ENSMUSG00000055026	2.1456	0.00028246	0.0096998	20.7322	26.1409	101.666	111.912	Gabrg3
ENSMUSG00000055407	1.49267	0.00139461	0.0309059	93.295	52.2818	205.169	185.898	Map6
ENSMUSG00000055436	-1.31305	0.00212034	0.0414015	2218.35	745.016	598.36	588.159	Srsf11
ENSMUSG00000055809	-1.71797	0.000314045	0.0104483	127.849	176.836	46.5459	47.2517	Dnaaf3
ENSMUSG00000055912	-1.4	0.000287166	0.00983374	777.458	401.34	241.916	200.198	Tmem150a
ENSMUSG00000056116	1.53517	0.00055275	0.0157688	100.206	79.1916	191.083	320.192	H2-T22
ENSMUSG00000056121	1.01124	0.000231393	0.00827909	974.415	1076.39	1913.28	2227.67	Fez2
ENSMUSG00000056271	2.89568	0.00024807	0.00868177	41.4644	6.15081	71.0438	235.015	Lman1l
ENSMUSG00000056494	-3.5274	1.03751e-06	0.000117606	110.572	56.8949	8.57425	5.5956	Cngb3
ENSMUSG00000056515	1.88023	6.96403e-08	1.14362e-05	152.036	168.378	506.493	680.798	Rab31
ENSMUSG00000056596	2.9734	0.00227378	0.043084	3.45537	13.8393	19.5983	135.538	Trnp1
ENSMUSG00000056629	-1.43872	0.000511666	0.0148615	387.002	217.585	112.078	107.56	Fkbp2
ENSMUSG00000056724	-1.68402	0.000299184	0.0101326	210.778	137.624	55.1202	51.6038	Nbeal2
ENSMUSG00000056938	-1.13392	0.00180901	0.037134	331.716	319.842	165.973	130.564	Acbd4
ENSMUSG00000056973	-1.42428	4.77489e-05	0.00241727	1427.07	1039.49	579.987	336.358	Ces1d
ENSMUSG00000057133	-1.58896	2.26372e-05	0.00131203	2114.69	1017.96	599.585	437.078	Chd6
ENSMUSG00000057193	-1.12962	0.000505638	0.014787	929.495	1228.62	585.499	404.126	Slc44a2
ENSMUSG00000057530	-1.27755	0.00161486	0.0341707	228.054	312.153	131.063	93.8817	Ece1
ENSMUSG00000057604	1.37676	6.59453e-05	0.00317554	293.707	468.999	848.238	1158.91	Lmcd1
ENSMUSG00000058135	-1.45763	1.83085e-05	0.00113809	1347.59	2526.44	729.423	686.393	Gstm1
ENSMUSG00000058183	3.65096	0.00056284	0.0158796	6.91074	2.30655	34.9094	57.1994	Mmel1
ENSMUSG00000058498	-1.41833	0.00187211	0.0380633	4903.17	1360.1	1315.53	1022.13	Rnf207
ENSMUSG00000058672	2.34176	9.4434e-08	1.49334e-05	127.849	106.101	355.831	817.579	Tubb2a
ENSMUSG00000058979	-1.34382	0.00106896	0.0253092	746.36	351.365	246.816	180.924	Hdhd5
ENSMUSG00000059326	2.00849	2.11979e-06	0.000215495	96.7504	58.4326	293.974	302.784	Csf2ra
ENSMUSG00000059824	-1.81548	7.62991e-05	0.00349041	2176.88	1205.56	236.404	722.454	Dbp
ENSMUSG00000060206	1.30371	0.000949202	0.0231587	131.304	103.795	316.635	254.289	Zfp462
ENSMUSG00000060212	4.73557	5.26948e-08	8.99957e-06	3.45537	5.38195	60.0197	197.711	Pcnx2
ENSMUSG00000061086	2.40541	2.45858e-05	0.00141856	72.5628	21.5278	178.834	272.941	Myl4
ENSMUSG00000061527	-2.29687	0.00182059	0.0372781	276.43	38.4425	23.273	39.1692	Krt5
ENSMUSG00000061665	-1.60563	0.00132624	0.0299082	445.743	156.077	111.465	82.6905	Cd2ap
ENSMUSG00000061816	3.21005	5.41331e-16	7.70435e-13	304.073	197.595	1440.47	3134.78	Myl1
ENSMUSG00000061859	1.03196	0.00267774	0.048929	300.617	476.687	701.863	908.352	Patj
ENSMUSG00000062319	-3.27955	0.0008729	0.0219313	145.126	9.99506	9.18669	6.21733	Gm10115
ENSMUSG00000062825	-1.83889	2.78858e-07	3.83126e-05	4129.17	2084.35	728.811	1004.1	Actg1
ENSMUSG00000062949	-1.89356	0.00230745	0.0434649	172.769	59.2015	31.2348	29.2214	Atp11c
ENSMUSG00000063171	1.25924	0.00118094	0.027453	649.61	294.47	952.966	1273.93	Rps4l
ENSMUSG00000063406	-1.09535	0.000437126	0.0132055	663.431	751.936	365.63	298.432	Tmed5
ENSMUSG00000063511	-1.52599	0.000548004	0.0156899	4336.49	1285.52	1016.66	930.112	Snrnp70
ENSMUSG00000063558	-1.50517	0.000525227	0.0152209	1430.52	498.984	363.793	310.866	Aox1
ENSMUSG00000063626	8.50891	7.53712e-08	1.20679e-05	0	0	67.3691	151.081	Unc5d
ENSMUSG00000064080	-1.76445	0.00216754	0.041871	217.688	79.9605	35.5219	49.7386	Fbln2
ENSMUSG00000064215	1.59025	0.000345287	0.0113405	200.411	98.4129	317.86	553.964	Ifi27
ENSMUSG00000064263	5.40974	0.000113597	0.00477068	0	1.5377	18.3734	83.9339	Platr26
ENSMUSG00000064356	-2.4768	6.72558e-05	0.00319993	701.44	110.714	58.7948	85.1774	mt-Atp8
ENSMUSG00000064365	-2.80025	9.50474e-07	0.000110678	1109.17	196.826	92.4794	93.2599	mt-Ts2
ENSMUSG00000065037	-2.29365	0.000409458	0.012638	307.528	61.5081	39.1966	34.1953	Rn7sk
ENSMUSG00000065399	-2.89787	0.00110596	0.025993	86.3843	27.6786	11.024	3.7304	Mir133a-1
ENSMUSG00000065460	-2.53049	0.0010252	0.0244996	165.858	29.9852	17.1485	15.5433	Mir133a-2
ENSMUSG00000065954	1.12429	0.000148832	0.00588393	393.912	389.038	823.74	882.239	Tacc1
ENSMUSG00000066687	-2.43793	1.07375e-07	1.67727e-05	2556.97	785.765	369.917	244.341	Zbtb16
ENSMUSG00000066705	1.7627	0.000442038	0.0132977	117.483	75.3474	179.447	459.461	Fxyd6
ENSMUSG00000067081	1.31325	7.88825e-06	0.000587446	449.198	386.732	1035.65	1030.21	Asb18
ENSMUSG00000067430	2.01274	6.43844e-05	0.00311207	58.7413	33.8294	157.399	195.224	Zfp763
ENSMUSG00000067736	-2.08849	0.00241523	0.0449672	310.983	49.9753	33.0721	49.7386	Gm10222
ENSMUSG00000068740	-1.68519	0.00137994	0.0306338	93.295	170.685	45.321	38.5474	Celsr2
ENSMUSG00000068745	4.92283	1.32346e-10	4.23805e-08	3.45537	7.68851	98.6038	294.08	Mybphl
ENSMUSG00000069763	-1.93078	6.17351e-05	0.00301819	158.947	156.846	33.6845	49.1169	Tmem100
ENSMUSG00000070473	-6.56773	0.000221045	0.00804365	31.0983	27.6786	0.612446	0	Cldn3
ENSMUSG00000070570	2.88445	3.42763e-16	5.48807e-13	711.806	1530.01	7690.49	8981.55	Slc17a7
ENSMUSG00000071324	1.05334	0.0014603	0.0317034	635.788	383.656	1037.48	1052.59	Armc2
ENSMUSG00000072949	-2.77401	1.0128e-06	0.000116874	155.492	322.148	52.6704	18.0303	Acot1
ENSMUSG00000072964	1.18175	0.000230854	0.00827909	286.796	275.249	701.863	570.751	Bhlhb9
ENSMUSG00000072966	3.05081	1.58366e-08	3.07349e-06	13.8215	27.6786	195.37	183.411	Gprasp2
ENSMUSG00000073154	-1.45278	0.000467656	0.013824	248.787	218.354	70.4313	99.4773	9330158H04Rik
ENSMUSG00000074505	2.91768	0.00211476	0.0413804	13.8215	3.0754	43.4837	57.8212	Fat3
ENSMUSG00000074521	-1.80711	0.00032034	0.0106301	269.519	123.016	60.6322	49.1169	Gm14327
ENSMUSG00000075324	-1.16542	0.00174921	0.0361381	342.082	273.711	148.212	124.347	Fign
ENSMUSG00000075585	1.18839	8.48957e-05	0.0038022	342.082	412.104	859.874	871.048	6330403L08Rik
ENSMUSG00000075602	-1.67322	0.00239902	0.0448226	190.045	107.639	61.8571	29.8432	Ly6a
ENSMUSG00000076258	-1.15844	0.00161663	0.0341707	66837.2	28449	19827.3	22853	Gm23935
ENSMUSG00000076281	-1.4289	0.00109354	0.0257958	7394.49	2208.91	1618.7	1942.29	Gm24270
ENSMUSG00000077928	-2.28321	6.89719e-06	0.000529019	957.138	335.219	184.959	78.3384	Mir208b
ENSMUSG00000078439	-3.68707	0.000163875	0.00636916	48.3752	39.9802	1.22489	5.5956	Smim24
ENSMUSG00000078502	1.77012	4.81059e-05	0.00241727	304.073	127.629	540.79	891.565	Gm13212
ENSMUSG00000078815	3.9678	1.87316e-05	0.00114503	13.8215	1.5377	100.441	65.9037	Cacng6
ENSMUSG00000078866	-1.31171	0.000817979	0.0209622	884.575	420.561	278.051	242.476	Zfp970
ENSMUSG00000079049	8.162	8.50176e-07	0.000100832	0	0	30.0099	141.755	Serpinb1c
ENSMUSG00000079065	-1.82625	0.000994678	0.0240305	328.26	109.177	75.3309	45.3865	BC005561
ENSMUSG00000079374	5.52475	0.000402607	0.0125697	0	0.768851	40.4214	25.4911	Gm8334
ENSMUSG00000079428	3.57247	1.45382e-05	0.000937834	3.45537	7.68851	67.3691	85.1774	Tceal7
ENSMUSG00000079484	-2.89078	8.10823e-11	2.75449e-08	366.269	242.957	50.2206	31.0866	Phyhd1
ENSMUSG00000081123	2.13864	1.22922e-06	0.000135733	120.938	56.1261	336.845	399.774	NA
ENSMUSG00000082884	-2.45689	0.00169644	0.0353903	321.349	29.2163	24.4978	37.9257	Gm13339
ENSMUSG00000085218	-1.94173	4.21024e-05	0.0022102	456.109	186.831	93.7043	70.8776	BB218582
ENSMUSG00000085396	-2.03924	1.59299e-05	0.00101516	1986.84	544.346	334.396	277.915	Firre
ENSMUSG00000085433	3.69522	1.7592e-06	0.000186228	20.7322	4.6131	79.618	180.924	Gm16001
ENSMUSG00000085591	-3.05259	4.29752e-05	0.00224681	117.483	41.5179	8.57425	9.94773	Gm13479
ENSMUSG00000085682	2.37165	3.11393e-08	5.6178e-06	82.9289	48.4376	318.472	325.166	Gm14267
ENSMUSG00000085853	1.57867	0.000674137	0.0180649	124.393	56.8949	236.404	277.915	Gm12167
ENSMUSG00000086236	3.52234	3.10841e-05	0.0017463	27.643	3.0754	66.7566	216.363	5830418P13Rik
ENSMUSG00000086245	-3.34181	2.94156e-05	0.00165984	196.956	51.513	20.2107	3.7304	Gm16170
ENSMUSG00000086298	1.1985	0.00104155	0.0248287	224.599	200.67	380.942	590.025	Gm11716
ENSMUSG00000086324	-1.92537	0.00024396	0.00860849	715.262	180.68	115.752	116.886	Gm15564
ENSMUSG00000087303	6.19424	0.0010676	0.0253092	0	0	15.3112	28.5997	Lipo2
ENSMUSG00000087478	-2.15563	0.00228632	0.043194	176.224	39.9802	25.7227	21.1389	4930506C21Rik
ENSMUSG00000087484	-2.39112	0.00257417	0.0472386	155.492	26.1409	14.6987	18.652	2900089D17Rik
ENSMUSG00000087579	2.35895	3.90671e-12	1.92465e-09	124.393	126.86	594.073	696.963	Hectd2os
ENSMUSG00000088185	-3.34986	9.43363e-06	0.000653164	228.054	37.6737	11.6365	13.6781	Scarna2
ENSMUSG00000088609	-1.99114	0.000236529	0.00839252	1247.39	246.801	192.921	179.681	Gm24187
ENSMUSG00000089235	-3.18225	2.76256e-05	0.0015727	165.858	36.9048	11.6365	9.94773	Gm23119
ENSMUSG00000089945	2.22541	0.00215125	0.041814	10.3661	19.2213	91.8669	57.1994	Pakap
ENSMUSG00000090889	-3.1422	1.26533e-07	1.92947e-05	922.584	196.057	88.8047	36.6822	Gm17428
ENSMUSG00000091337	1.45178	4.37406e-05	0.00226864	331.716	503.597	883.76	1425.01	Eid1
ENSMUSG00000092060	2.27941	4.8453e-06	0.000417486	44.9198	36.136	153.724	230.041	Bend4
ENSMUSG00000093483	-3.96089	0.000873211	0.0219313	55.2859	14.6082	3.67468	0.621733	AA465934
ENSMUSG00000093658	4.20287	0.000652483	0.0176695	3.45537	1.5377	36.1343	39.1692	Gm20617
ENSMUSG00000095332	-2.11201	0.000161846	0.00632039	514.85	125.323	80.2304	65.282	Gm9821
ENSMUSG00000095438	-1.92039	0.000756533	0.0197552	193.501	79.9605	38.5841	31.7084	Mir133a-1hg
ENSMUSG00000095654	-4.55559	1.23729e-05	0.000829763	96.7504	23.0655	4.28712	0.621733	Plscr5
ENSMUSG00000096780	-1.62935	0.00142693	0.0314047	463.02	146.082	90.642	102.586	Tmem181b-ps
ENSMUSG00000096954	-3.47231	9.81502e-06	0.000675917	310.983	32.2917	16.536	13.6781	Gdap10
ENSMUSG00000097392	-1.87706	0.00143755	0.0314382	269.519	79.1916	52.6704	39.7909	D930016D06Rik
ENSMUSG00000097589	-1.98826	0.00040332	0.0125697	238.421	94.5686	50.2206	31.7084	Dleu2
ENSMUSG00000097652	-1.40444	0.000562201	0.0158796	7574.17	2850.9	2340.16	1592.26	Mhrt
ENSMUSG00000097727	2.46535	0.00091779	0.022521	17.2769	9.99506	78.3931	60.3081	F630040K05Rik
ENSMUSG00000097971	-1.77261	8.80379e-05	0.00391555	7228.64	2000.55	1216.93	1479.72	Gm26917
ENSMUSG00000098178	-1.40672	0.000574917	0.0160089	162924	55145	38067.2	44175.4	Gm42418
ENSMUSG00000099041	-2.84143	2.1732e-05	0.00127691	158.947	59.2015	18.3734	11.1912	Gm28035
ENSMUSG00000099406	7.45326	7.02939e-06	0.000535949	0	0	39.809	65.282	Gm29408
ENSMUSG00000099696	2.41943	0.00243904	0.0453434	17.2769	7.68851	55.1202	63.4168	2900052N01Rik
ENSMUSG00000100410	3.28711	2.75892e-09	6.66774e-07	17.2769	19.9901	153.112	219.472	2310020H05Rik
ENSMUSG00000100510	-1.02531	0.000989038	0.0239935	915.673	680.433	385.229	394.8	AV026068
ENSMUSG00000100826	-1.54344	0.00244852	0.0453993	621.967	182.218	158.011	113.777	Snhg14
ENSMUSG00000101609	-2.17823	0.00118637	0.0275295	445.743	63.0458	65.5317	44.7648	Kcnq1ot1
ENSMUSG00000101655	-2.16589	4.77991e-05	0.00241727	103.661	139.931	25.7227	29.2214	2310040G24Rik
ENSMUSG00000101860	4.6376	4.98028e-22	1.59481e-18	17.2769	22.2967	388.903	642.872	Mindy4b-ps
ENSMUSG00000101939	-2.91253	9.98483e-06	0.000683934	559.77	77.6539	40.4214	42.8996	Gm28438
ENSMUSG00000102964	-4.69939	0.000200902	0.00750248	69.1074	13.8393	3.06223	0	9430034N14Rik
ENSMUSG00000103476	-2.1072	0.0016246	0.0342825	62.1967	69.9654	15.9236	14.9216	Gm34302
ENSMUSG00000103959	-4.27956	4.84994e-05	0.00242667	162.402	9.99506	6.73691	1.8652	Gm37720
ENSMUSG00000104030	-4.77662	8.84424e-06	0.000636438	165.858	8.45736	3.67468	2.48693	5330406M23Rik
ENSMUSG00000104263	-3.07961	1.87724e-05	0.00114503	269.519	55.3572	26.9476	10.5695	9430062P05Rik
ENSMUSG00000104344	-1.99636	0.000726595	0.0191319	262.608	78.4228	46.5459	36.6822	Gm38077
ENSMUSG00000104871	-2.92628	0.000305494	0.0101973	297.162	24.6032	21.4356	19.8955	Gm42639
ENSMUSG00000105427	2.63908	0.000114129	0.00477265	13.8215	14.6082	71.6562	106.938	Gm31678
ENSMUSG00000105431	-3.44302	0.00208061	0.0411245	114.027	4.6131	5.51202	4.97386	Gm42640
ENSMUSG00000105568	-4.13925	2.47707e-05	0.00142282	131.304	15.377	4.89957	3.10866	Gm42971
ENSMUSG00000105637	-3.79307	0.00042191	0.0128673	114.027	9.99506	6.73691	1.8652	Gm42480
ENSMUSG00000105970	-2.65182	0.00134472	0.0300698	172.769	26.9098	22.0481	8.70426	Gm43360
ENSMUSG00000106375	-3.70943	0.00217053	0.041871	1105.72	169.916	61.8571	35.4388	Gm43361
ENSMUSG00000106446	-3.47317	0.00198338	0.0397576	86.3843	6.91966	4.89957	3.10866	Gm42970
ENSMUSG00000106826	-3.6985	0.00014872	0.00588393	172.769	16.1459	11.6365	2.48693	Gm42583
ENSMUSG00000107000	-2.83974	0.00126493	0.0289848	103.661	20.759	9.79914	6.83906	Gm43481
ENSMUSG00000107265	-1.6858	0.000888974	0.0220987	393.912	139.162	72.2686	90.1513	Gm15469
ENSMUSG00000107689	-1.14859	0.00053219	0.0153532	459.564	545.115	248.041	207.037	Gm44386
ENSMUSG00000108322	-2.08495	0.000206157	0.00763199	964.048	264.485	211.906	75.2297	5430431A17Rik
ENSMUSG00000108655	-3.59318	0.00017625	0.00673302	127.849	19.2213	2.44978	9.32599	Gm44949
ENSMUSG00000108802	-3.34217	0.000372209	0.0118433	107.116	16.9147	6.73691	4.97386	Gm44769
ENSMUSG00000109372	2.28041	7.81466e-06	0.000587446	31.0983	39.2114	145.762	205.172	Gm19410
ENSMUSG00000109429	-3.51432	0.00179154	0.0368644	100.206	9.22621	7.9618	1.24347	Gm45223
ENSMUSG00000109635	-1.62485	0.000167827	0.00649454	355.903	210.665	106.566	74.608	Gm45670
ENSMUSG00000110060	-2.57736	0.00174901	0.0361381	107.116	26.9098	13.4738	8.08253	Gm9860
ENSMUSG00000110353	1.75919	0.000352459	0.0113708	41.4644	46.8999	147.6	155.433	Gm33543
ENSMUSG00000110580	-2.79851	2.72883e-08	5.06573e-06	926.039	306.003	116.365	59.0646	D830024N08Rik
ENSMUSG00000110588	-3.21237	0.00208078	0.0411245	82.9289	13.0705	2.44978	7.4608	Gm45774
ENSMUSG00000111063	4.34392	0.00219656	0.0420469	3.45537	0.768851	22.0481	37.304	Zkscan7
ENSMUSG00000111765	2.25603	1.70595e-06	0.000182096	96.7504	47.6687	403.602	248.693	Gm10635
