# Supplementary material for: Hippo signaling and histone methylation control cardiomyocyte cell cycle re-entry through distinct transcriptional pathways
Source: PLoS One. 2023 Feb 13;18(2):e0281610. doi: 10.1371/journal.pone.0281610 (PMC9925018; doi:10.1371/journal.pone.0281610)
Supplement: S2 Table — (XLSX) [file pone.0281610.s006.xlsx]

## Sheet: Sheet1
Up regulated DEGs in group Sav1-sh
ID	log2FoldChange	pvalue	padj	Control 1	control 2	Sav1-sh 1	Sav1-sh 2	Gene.name
ENSMUSG00000059824	4.52874	6.62e-27	6.99e-23	37.6464	42.1464	1196.14	652.545	Dbp
ENSMUSG00000081824	3.6385	8.65e-14	3.04e-10	28.52	18.3715	220.242	358.733	BC002163
ENSMUSG00000028957	3.16466	4.73e-09	5.55e-06	31.9424	55.1145	599.971	187.69	Per3
ENSMUSG00000038550	3.04871	2.86e-07	0.000232079	20.5344	33.501	351.249	101.96	Ciart
ENSMUSG00000023034	2.72753	6.7e-11	1.77e-07	198.499	303.67	2287.86	1045.82	Nr4a1
ENSMUSG00000026628	2.59082	3.38e-10	5.94e-07	112.939	260.443	1230.32	1022.51	Atf3
ENSMUSG00000025408	2.24998	1.9e-07	0.000167022	96.9681	130.762	734.774	354.988	Ddit3
ENSMUSG00000022389	1.85728	9.73e-07	0.000540698	338.818	329.607	1585.37	843.148	Tef
ENSMUSG00000007122	1.84818	0.000119798	0.0234183	44.4912	36.743	132.905	158.142	Casq1
ENSMUSG00000024112	1.78458	0.000202595	0.0350589	60.4624	41.0657	136.702	209.747	Cacna1h
ENSMUSG00000015312	1.71468	0.000103961	0.0207893	50.1952	74.5667	216.445	194.349	Gadd45b
ENSMUSG00000003949	1.62582	6.53e-05	0.0143797	102.672	89.6962	243.026	347.081	Hlf
ENSMUSG00000020893	1.60766	0.000255201	0.04345	208.767	282.057	1068.94	434.059	Per1
ENSMUSG00000008035	1.47197	0.00010438	0.0207893	396.999	377.156	1404.99	749.095	Mid1ip1
ENSMUSG00000007877	1.43668	1.27e-05	0.00480547	5918.48	9058.24	19144	21396.6	Tcap
ENSMUSG00000032010	1.23535	0.000144791	0.0266417	730.113	869.945	2122.68	1648.42	Usp2
