# Supplementary material for: Hippo signaling and histone methylation control cardiomyocyte cell cycle re-entry through distinct transcriptional pathways
Source: PLoS One. 2023 Feb 13;18(2):e0281610. doi: 10.1371/journal.pone.0281610 (PMC9925018; doi:10.1371/journal.pone.0281610)
Supplement: S3 Table — (XLSX) [file pone.0281610.s007.xlsx]

## Sheet: Sheet1
Up regulated DEGs in group iKDM4D
ID	log2FoldChange	pvalue	padj	control 1	control 2	iKDM4D 1	iKDM4D2	Gene.name
ENSMUSG00000099406	7.15276	8.50734e-06	0.000202176	0	0	35.5183	58.4713	Gm29408
ENSMUSG00000079374	6.47875	0.00011985	0.00187779	0	0	36.0647	22.8317	Gm8334
ENSMUSG00000111063	6.32851	0.000213668	0.00300394	0	0	19.6717	33.4122	Zkscan7
ENSMUSG00000029695	6.28267	0.000252029	0.00344458	0	0	19.1252	32.2984	Aass
ENSMUSG00000031104	6.12176	0.00055055	0.00640448	0	0	11.4751	34.5259	Rab33a
ENSMUSG00000016327	5.99751	0.00113162	0.0117001	0	0	6.01079	36.1965	Atp1b4
ENSMUSG00000062170	5.81726	0.000295674	0.00391101	1.84906	0	26.2289	75.1774	Fmr1nb
ENSMUSG00000053025	5.80278	5.12682e-10	3.40132e-08	0	5.22904	146.991	152.582	Sv2b
ENSMUSG00000027442	5.68835	0.000391253	0.00491498	0	1.74301	29.5075	62.9263	Cst8
ENSMUSG00000028415	5.67678	0.00220881	0.020054	0	0	9.2894	24.5023	Spink4
ENSMUSG00000056271	5.67102	1.48556e-08	6.98268e-07	1.84906	3.48603	63.3865	210.497	Lman1l
ENSMUSG00000053024	5.66396	1.36889e-65	1.7437e-61	51.7737	29.6312	1764.44	2343.31	Cntn2
ENSMUSG00000048040	5.63269	0.000407342	0.00505724	0	1.74301	37.704	51.232	Arxes2
ENSMUSG00000101860	5.55091	5.93845e-24	2.80163e-21	5.54718	13.9441	346.986	575.803	Mindy4b-ps
ENSMUSG00000054034	5.50143	0.00383924	0.030913	0	0	7.6501	22.2748	Tceal5
ENSMUSG00000027380	5.49567	0.00330927	0.027408	0	0	14.2073	15.5924	Acoxl
ENSMUSG00000031273	5.49472	0.00331611	0.0274468	0	0	15.3002	14.4786	Col4a6
ENSMUSG00000055775	5.47781	0.00531914	0.039324	0	0	3.82505	25.616	Myh8
ENSMUSG00000088781	5.47189	0.00375851	0.0304167	0	0	10.3823	18.9336	Gm25373
ENSMUSG00000020890	5.44734	0.00073313	0.00808537	0	1.74301	46.447	31.7416	Gucy2e
ENSMUSG00000086003	5.41349	0.00423982	0.0332965	0	0	13.1145	15.0355	B230206L02Rik
ENSMUSG00000053914	5.1138	1.72091e-05	0.000370286	0	3.48603	51.3649	72.3931	Kdm4d
ENSMUSG00000038112	5.08688	5.70957e-07	1.87445e-05	3.69812	1.74301	49.7256	133.649	AW551984
ENSMUSG00000025610	4.97503	0.00431074	0.0336048	1.84906	0	8.19653	48.4477	Map3k7cl
ENSMUSG00000029875	4.94603	3.39364e-08	1.48042e-06	5.54718	1.74301	67.2116	154.81	Ccdc184
ENSMUSG00000007122	4.92145	7.26271e-58	4.62562e-54	72.1133	59.2625	1608.16	2367.81	Casq1
ENSMUSG00000064263	4.67262	0.000323	0.00420263	1.84906	1.74301	16.3931	75.1774	Platr26
ENSMUSG00000030046	4.64645	0.00715245	0.0490619	1.84906	0	30.6004	14.4786	Bmp10
ENSMUSG00000022949	4.52397	0.000538459	0.00630413	3.69812	0	17.4859	65.7106	Clic6
ENSMUSG00000058183	4.52022	0.00028922	0.00384962	1.84906	1.74301	31.1468	51.232	Mmel1
ENSMUSG00000024806	4.4357	5.70659e-37	1.45381e-33	48.0755	27.8882	736.595	899.902	Mlana
ENSMUSG00000068745	4.43419	2.99882e-10	2.07603e-08	12.9434	3.48603	87.9761	263.399	Mybphl
ENSMUSG00000027868	4.39611	0.00109325	0.0113403	1.84906	13.9441	79.7796	254.49	Tbx15
ENSMUSG00000042064	4.36235	0.00126588	0.0127569	1.84906	1.74301	10.9287	62.9263	Myo3b
ENSMUSG00000044071	4.34437	5.3032e-05	0.000955477	3.69812	1.74301	31.1468	78.5186	Fam19a2
ENSMUSG00000022468	4.25712	5.52648e-21	1.9026e-18	31.434	33.1173	338.244	896.56	Endou
ENSMUSG00000043857	4.24834	1.90494e-05	0.000404187	1.84906	5.22904	29.5075	106.362	Mgat5b
ENSMUSG00000042962	4.15008	8.23123e-13	9.03874e-11	12.9434	6.97206	178.684	172.63	Gm5436
ENSMUSG00000018239	4.08544	3.55266e-46	1.13135e-42	77.6605	111.553	1809.79	1408.88	Zcchc10
ENSMUSG00000030592	4.08123	0.00019301	0.00276553	5.54718	1.74301	12.568	109.703	Ryr1
ENSMUSG00000051111	3.90051	0.000158842	0.002386	42.5284	6.97206	386.876	350.271	Sv2c
ENSMUSG00000099622	3.8996	0.000585009	0.00671943	0	5.22904	26.2289	53.4595	Gm29188
ENSMUSG00000081824	3.8791	7.37338e-22	2.76241e-19	46.2265	29.6312	723.481	389.252	BC002163
ENSMUSG00000028391	3.83981	0.00428561	0.0335114	3.69812	0	28.4146	23.3885	Wdr31
ENSMUSG00000049871	3.83946	1.51813e-14	2.01437e-12	20.3397	17.4301	182.509	357.51	Nlrc3
ENSMUSG00000022510	3.83019	0.0054041	0.0397674	3.69812	0	14.7538	36.7534	Trp63
ENSMUSG00000044835	3.80077	2.47021e-13	2.86051e-11	24.0378	8.71507	177.592	275.094	Ankrd45
ENSMUSG00000044548	3.7687	3.07449e-07	1.08484e-05	3.69812	10.4581	66.1187	128.637	Dact1
ENSMUSG00000039232	3.72304	0.000898521	0.00958056	3.69812	1.74301	27.3218	43.9927	Stx11
ENSMUSG00000022487	3.71624	0.000879476	0.00939829	0	6.97206	14.7538	78.5186	Gtsf1
ENSMUSG00000070570	3.71382	1.04184e-53	4.42367e-50	673.058	463.642	6861.59	8044.54	Slc17a7
ENSMUSG00000006204	3.71198	0.00692115	0.0479139	1.84906	1.74301	14.7538	32.2984	5430419D17Rik
ENSMUSG00000035551	3.71028	4.24324e-06	0.00010767	7.39624	3.48603	61.2008	80.1893	Igfbpl1
ENSMUSG00000027887	3.65875	2.9099e-08	1.29151e-06	12.9434	6.97206	78.6867	171.516	Sypl2
ENSMUSG00000027254	3.62669	4.67069e-15	6.61059e-13	18.4906	31.3743	217.481	400.946	Map1a
ENSMUSG00000030283	3.61842	0.0014367	0.0141756	3.69812	1.74301	25.6825	40.6515	St8sia1
ENSMUSG00000027995	3.606	9.07367e-06	0.000212464	3.69812	8.71507	43.7148	108.59	Tlr2
ENSMUSG00000085433	3.5657	1.07879e-07	4.26757e-06	7.39624	12.2011	71.0366	162.049	Gm16001
ENSMUSG00000060212	3.54394	6.19007e-07	2.00634e-05	11.0944	8.71507	53.5507	177.085	Pcnx2
ENSMUSG00000024598	3.46205	7.19832e-18	1.66713e-15	33.2831	33.1173	290.704	441.041	Fbn2
ENSMUSG00000085456	3.41936	2.26762e-08	1.02793e-06	14.7925	6.97206	107.101	124.182	Gm15398
ENSMUSG00000035232	3.36346	5.95294e-19	1.76345e-16	35.1321	34.8603	333.872	386.468	Pdk3
ENSMUSG00000039865	3.34798	0.00427487	0.033448	1.84906	3.48603	24.5896	30.071	Slc44a3
ENSMUSG00000026109	3.33511	0.00221202	0.0200689	1.84906	5.22904	16.9395	55.1301	Tmeff2
ENSMUSG00000074505	3.33234	0.00029488	0.00391101	5.54718	3.48603	38.7969	51.7889	Fat3
ENSMUSG00000037727	3.32621	0.000270735	0.00363778	0	10.4581	37.704	69.0519	Avp
ENSMUSG00000063626	3.31514	1.97051e-06	5.50445e-05	5.54718	13.9441	60.1079	135.319	Unc5d
ENSMUSG00000035561	3.29921	4.79302e-30	5.08779e-27	214.491	158.614	1422.37	2246.97	Aldh1b1
ENSMUSG00000047342	3.29355	0.000139522	0.00214642	1.84906	8.71507	49.1792	55.687	Zfp286
ENSMUSG00000045136	3.28206	4.51575e-09	2.36714e-07	18.4906	34.8603	113.112	407.629	Tubb2b
ENSMUSG00000039542	3.27588	1.54461e-16	2.89341e-14	42.5284	61.0055	336.604	668.244	Ncam1
ENSMUSG00000005089	3.27446	3.0477e-06	8.07101e-05	7.39624	8.71507	75.9545	80.1893	Slc1a2
ENSMUSG00000079598	3.26721	0.0017612	0.0167045	3.69812	3.48603	24.5896	44.5496	Clec2l
ENSMUSG00000033595	3.26377	5.97154e-09	3.06716e-07	16.6415	10.4581	132.237	126.966	Lgi3
ENSMUSG00000055333	3.25579	0.00605637	0.0432433	1.84906	3.48603	27.3218	23.9454	Fat2
ENSMUSG00000022488	3.24581	0.000232475	0.00322943	3.69812	6.97206	34.4254	67.3812	Nckap1l
ENSMUSG00000079428	3.23964	1.97075e-05	0.000410859	11.0944	3.48603	60.1079	76.2912	Tceal7
ENSMUSG00000100410	3.21959	4.87065e-10	3.26539e-08	12.9434	22.6592	136.609	196.575	2310020H05Rik
ENSMUSG00000037996	3.20526	1.14224e-07	4.46314e-06	14.7925	10.4581	86.8832	145.343	Slc24a2
ENSMUSG00000078815	3.20369	8.92767e-06	0.000209452	7.39624	8.71507	89.6154	59.0282	Cacng6
ENSMUSG00000019853	3.16517	0.000239021	0.00330222	5.54718	5.22904	43.7148	52.9026	Hebp2
ENSMUSG00000019124	3.1575	1.35388e-20	4.53836e-18	51.7737	48.8044	470.481	426.562	Scrn1
ENSMUSG00000049670	3.11727	1.37996e-06	4.04091e-05	7.39624	13.9441	77.0474	109.146	Morn4
ENSMUSG00000029468	3.10737	3.51411e-05	0.000671106	9.2453	6.97206	46.447	92.9973	P2rx7
ENSMUSG00000020218	3.09795	2.58888e-08	1.15709e-06	16.6415	22.6592	98.3584	238.897	Wif1
ENSMUSG00000022206	3.0365	1.69843e-15	2.73856e-13	59.1699	43.5754	314.747	526.799	Npr3
ENSMUSG00000069041	3.00291	0.00614744	0.0436274	3.69812	3.48603	18.0324	39.5378	Slc25a31
ENSMUSG00000002771	2.95474	1.8166e-06	5.13079e-05	11.0944	20.9162	69.3973	179.869	Grin2d
ENSMUSG00000061816	2.9193	3.09473e-19	9.61481e-17	253.321	287.597	1285.22	2807.74	Myl1
ENSMUSG00000033436	2.91223	5.22587e-09	2.71703e-07	22.1887	19.1732	130.598	180.426	Armcx2
ENSMUSG00000038777	2.89439	1.1758e-12	1.2586e-10	49.9246	26.1452	312.015	251.148	Sema6c
ENSMUSG00000028464	2.88855	2.02465e-22	8.31935e-20	94.302	153.385	1005.44	832.52	Tpm2
ENSMUSG00000050612	2.88034	0.000259376	0.00352231	5.54718	8.71507	48.6328	56.8007	Txndc2
ENSMUSG00000059326	2.86578	2.64929e-12	2.67604e-10	24.0378	48.8044	262.289	271.196	Csf2ra
ENSMUSG00000072966	2.865	1.77028e-09	1.02499e-07	16.6415	29.6312	174.313	164.277	Gprasp2
ENSMUSG00000030223	2.86199	0.000238847	0.00330222	12.9434	5.22904	36.0647	95.2247	Ptpro
ENSMUSG00000039252	2.86141	1.0999e-07	4.32423e-06	20.3397	22.6592	98.3584	214.395	Lgi2
ENSMUSG00000028836	2.85193	3.77725e-07	1.30392e-05	16.6415	13.9441	118.576	101.907	Slc30a2
ENSMUSG00000031934	2.84762	0.00424624	0.0333058	9.2453	3.48603	12.0216	79.0755	Panx1
ENSMUSG00000026255	2.82771	9.41327e-05	0.00153797	9.2453	10.4581	44.2613	95.7816	Efhd1
ENSMUSG00000027525	2.81789	0.00216867	0.0197459	7.39624	3.48603	30.6004	45.6633	Phactr3
ENSMUSG00000038670	2.80998	1.83544e-30	2.33798e-27	245.925	252.737	1563.35	1934.01	Mybpc2
ENSMUSG00000046699	2.79747	8.66867e-12	7.88725e-10	27.7359	40.0893	232.235	240.568	Slitrk4
ENSMUSG00000037224	2.78741	0.000995817	0.0104746	5.54718	6.97206	43.1684	43.4358	Zfyve28
ENSMUSG00000020866	2.78114	1.24312e-24	6.88471e-22	216.34	160.357	1459.53	1127.1	Cacna1g
ENSMUSG00000040616	2.76006	1.94968e-08	8.90144e-07	35.1321	19.1732	233.874	132.535	Tmem51
ENSMUSG00000085682	2.73829	2.39439e-13	2.79814e-11	46.2265	40.0893	284.146	291.243	Gm14267
ENSMUSG00000059824	2.73298	1.5071e-09	8.97079e-08	61.019	67.9776	210.924	647.083	Dbp
ENSMUSG00000026458	2.73158	1.16141e-05	0.00026324	14.7925	10.4581	78.1403	89.0992	Ppfia4
ENSMUSG00000045659	2.71939	1.70254e-16	3.14304e-14	61.019	122.011	600.533	608.659	Plekha7
ENSMUSG00000032492	2.71795	1.97619e-10	1.43844e-08	24.0378	43.5754	202.181	244.466	Pth1r
ENSMUSG00000032224	2.69391	5.63165e-23	2.47365e-20	301.397	198.704	1410.9	1821.52	Fam81a
ENSMUSG00000034755	2.67545	0.000433011	0.00527313	3.69812	13.9441	50.2721	63.4832	Pcdh11x
ENSMUSG00000020607	2.66573	0.0040923	0.032414	5.54718	5.22904	37.1576	31.1847	Fam84a
ENSMUSG00000038168	2.66177	0.000196697	0.00281203	12.9434	13.9441	36.6112	133.649	P3h2
ENSMUSG00000052135	2.65577	4.86568e-09	2.54012e-07	36.9812	22.6592	215.296	159.265	Foxo6
ENSMUSG00000022602	2.6438	1.06844e-06	3.20868e-05	20.3397	15.6871	101.091	123.625	Arc
ENSMUSG00000027560	2.6435	4.79571e-05	0.000876439	11.0944	12.2011	69.9437	75.7343	Dok5
ENSMUSG00000034959	2.63387	4.53887e-05	0.000840351	7.39624	17.4301	73.2223	81.8599	Rubcnl
ENSMUSG00000031760	2.61418	2.56796e-07	9.21428e-06	16.6415	34.8603	118.576	198.246	Mt3
ENSMUSG00000041329	2.60786	7.87189e-16	1.31937e-13	70.2643	66.2345	417.477	414.311	Atp1b2
ENSMUSG00000070858	2.56559	0.000192461	0.00276388	9.2453	13.9441	49.1792	88.5423	Gm1673
ENSMUSG00000050288	2.54906	0.000134599	0.00208073	11.0944	12.2011	57.3757	79.0755	Fzd2
ENSMUSG00000026764	2.52705	0.000150943	0.00228623	18.4906	8.71507	52.4578	103.578	Kif5c
ENSMUSG00000038451	2.48999	0.00547605	0.0401808	7.39624	5.22904	28.4146	42.3221	Spsb2
ENSMUSG00000024803	2.47855	6.03335e-17	1.20082e-14	4230.65	5310.96	17311.1	35869.7	Ankrd1
ENSMUSG00000061086	2.46568	5.40504e-08	2.24998e-06	24.0378	48.8044	159.559	244.466	Myl4
ENSMUSG00000092060	2.44584	1.10547e-07	4.33277e-06	36.9812	26.1452	137.155	206.042	Bend4
ENSMUSG00000026494	2.44209	7.55306e-10	4.8838e-08	49.9246	36.6033	211.471	257.831	Kif26b
ENSMUSG00000027078	2.44023	6.01418e-06	0.000147893	14.7925	38.3463	98.9048	191.006	Ube2l6
ENSMUSG00000027550	2.43774	1.54966e-10	1.15436e-08	62.868	92.3797	292.343	550.187	Lrrcc1
ENSMUSG00000086236	2.43367	6.3983e-05	0.00112034	29.5849	17.4301	59.5615	193.791	5830418P13Rik
ENSMUSG00000037594	2.42409	1.22835e-06	3.62192e-05	31.434	27.8882	105.462	212.724	BC022687
ENSMUSG00000046694	2.42272	0.000164711	0.00244818	16.6415	19.1732	143.713	48.4477	Fam46b
ENSMUSG00000032338	2.40617	1.47232e-12	1.54996e-10	109.094	59.2625	468.295	421.55	Hcn4
ENSMUSG00000109770	2.40554	0.00163254	0.0156709	7.39624	10.4581	48.6328	46.2202	Gm30085
ENSMUSG00000053192	2.36297	2.55567e-11	2.11391e-09	77.6605	74.9496	302.179	482.806	Mllt11
ENSMUSG00000047414	2.35023	9.36303e-05	0.00153299	11.0944	20.9162	74.8617	89.0992	Flrt2
ENSMUSG00000111765	2.33928	2.0896e-09	1.17776e-07	66.5661	48.8044	360.101	222.748	Gm10635
ENSMUSG00000021702	2.3385	1.81181e-05	0.000387229	57.3208	38.3463	93.4405	389.809	Thbs4
ENSMUSG00000020325	2.33532	0.00154257	0.0150109	11.0944	8.71507	53.0042	46.7771	Fstl3
ENSMUSG00000060548	2.32173	2.38094e-05	0.00048064	18.4906	20.9162	84.1511	113.045	Tnfrsf19
ENSMUSG00000055407	2.318	6.49892e-08	2.68777e-06	38.8302	31.3743	183.056	166.504	Map6
ENSMUSG00000021047	2.29497	2.45456e-06	6.6951e-05	27.7359	27.8882	109.287	163.72	Nova1
ENSMUSG00000050840	2.29407	0.00241575	0.0214437	12.9434	6.97206	39.8898	57.3576	Cdh20
ENSMUSG00000087651	2.28659	0.000427144	0.00522666	12.9434	15.6871	51.9114	87.9854	1500009L16Rik
ENSMUSG00000058159	2.27744	0.0040163	0.0319465	16.6415	3.48603	38.7969	57.9145	T2
ENSMUSG00000079110	2.27336	2.4283e-05	0.000487113	20.3397	20.9162	110.38	89.0992	Capn3
ENSMUSG00000056515	2.25991	1.82115e-12	1.88601e-10	133.132	88.8937	451.902	609.772	Rab31
ENSMUSG00000020589	2.21857	3.97688e-07	1.35571e-05	35.1321	34.8603	145.898	179.869	Fam49a
ENSMUSG00000036777	2.21577	7.83277e-07	2.46633e-05	55.4718	57.5195	151.909	373.103	Anln
ENSMUSG00000099696	2.20378	0.00492516	0.0372767	1.84906	20.9162	49.1792	56.8007	2900052N01Rik
ENSMUSG00000027524	2.19624	0.00494544	0.037408	5.54718	15.6871	32.2397	65.7106	Edn3
ENSMUSG00000028132	2.17903	5.86717e-05	0.00103512	40.6793	12.2011	106.555	131.421	Tmem56
ENSMUSG00000031558	2.16783	0.000164484	0.00244765	27.7359	19.1732	65.0258	145.343	Slit2
ENSMUSG00000020331	2.16297	5.56171e-16	9.57366e-14	353.17	228.335	1237.13	1364.33	Hcn2
ENSMUSG00000066456	2.14667	0.000990421	0.0104264	9.2453	20.9162	55.19	79.0755	Hmgn3
ENSMUSG00000037185	2.14233	7.02629e-06	0.000170033	42.5284	24.4022	118.03	176.528	Krt80
ENSMUSG00000045967	2.14146	0.00616098	0.0436963	5.54718	13.9441	47.5399	38.9809	Gpr158
ENSMUSG00000028024	2.14111	3.16678e-08	1.39098e-06	57.3208	43.5754	206.006	238.34	Enpep
ENSMUSG00000029174	2.13766	4.34636e-12	4.1627e-10	109.094	87.1507	436.602	426.005	Tbc1d1
ENSMUSG00000067818	2.11233	2.52723e-07	9.09375e-06	53.6227	41.8323	169.395	242.795	Myl9
ENSMUSG00000060206	2.09881	7.268e-08	2.98112e-06	77.6605	41.8323	282.507	227.76	Zfp462
ENSMUSG00000032609	2.09371	2.84781e-10	1.98226e-08	70.2643	87.1507	321.304	351.385	Klhdc8b
ENSMUSG00000023169	2.08528	8.01897e-15	1.09834e-12	179.359	169.072	681.405	796.881	Slc38a1
ENSMUSG00000046314	2.07494	0.00521739	0.0387743	9.2453	12.2011	40.9827	49.5614	Stxbp6
ENSMUSG00000024030	2.05527	0.00265104	0.0231693	22.1887	6.97206	53.0042	67.3812	Abcg1
ENSMUSG00000071456	2.04461	0.00118368	0.0121203	22.1887	10.4581	67.2116	66.8244	1110002L01Rik
ENSMUSG00000019194	2.0423	4.95821e-12	4.64394e-10	288.453	188.246	802.714	1158.85	Scn1b
ENSMUSG00000024232	2.01622	2.99907e-08	1.32647e-06	70.2643	111.553	284.693	452.178	Bambi
ENSMUSG00000105427	2.01551	0.000526854	0.00620246	20.3397	19.1732	63.9329	95.7816	Gm31678
ENSMUSG00000043587	2.01369	8.04039e-10	5.17265e-08	114.642	90.6367	345.894	482.249	Pxylp1
ENSMUSG00000049313	2.01035	3.47311e-08	1.50992e-06	83.2077	55.7765	246.442	312.404	Sorl1
ENSMUSG00000039347	2.00392	3.50533e-07	1.21997e-05	99.8492	78.4356	230.049	484.477	Atp6v0e2
ENSMUSG00000024754	2.00199	1.1114e-06	3.31826e-05	64.7171	40.0893	173.22	245.58	Tmem2
ENSMUSG00000047787	1.9993	0.00341045	0.0281362	16.6415	10.4581	60.1079	47.8908	Flrt1
ENSMUSG00000031881	1.99512	2.01804e-05	0.000417981	27.7359	38.3463	115.844	148.127	Cdh16
ENSMUSG00000030352	1.98991	3.64055e-15	5.39225e-13	604.642	453.184	1803.24	2396.77	Tspan9
ENSMUSG00000020644	1.98592	0.00224643	0.0203376	11.0944	19.1732	55.7364	64.5969	Id2
ENSMUSG00000040659	1.97091	8.82934e-08	3.54789e-06	168.264	130.726	362.287	809.132	Efhd2
ENSMUSG00000044285	1.96294	5.86796e-09	3.02616e-07	79.5095	81.9217	280.868	348.601	Gm1821
ENSMUSG00000024501	1.95056	2.65006e-15	4.06705e-13	386.453	390.435	1294.51	1708.48	Dpysl3
ENSMUSG00000023963	1.93525	7.24522e-07	2.30149e-05	73.9624	64.4915	193.438	335.793	Cyp39a1
ENSMUSG00000029223	1.93176	9.22648e-07	2.82517e-05	90.6039	130.726	260.103	585.27	Uchl1
ENSMUSG00000020778	1.92995	5.8505e-06	0.000144426	36.9812	50.5474	145.352	188.779	Ten1
ENSMUSG00000081123	1.92214	6.2346e-09	3.18941e-07	79.5095	94.1228	300.539	358.067	NA
ENSMUSG00000050211	1.92188	3.15411e-07	1.10681e-05	51.7737	95.8658	312.561	248.364	Pla2g4e
ENSMUSG00000110489	1.91525	0.000190563	0.00273972	25.8868	36.6033	84.1511	152.025	Gm31659
ENSMUSG00000030839	1.90349	0.000263272	0.00355626	20.3397	34.8603	86.3368	120.841	Sergef
ENSMUSG00000022096	1.90285	2.48522e-08	1.11467e-06	229.283	177.787	1022.38	498.955	Hr
ENSMUSG00000020186	1.8954	6.52734e-07	2.10591e-05	62.868	78.4356	203.274	322.984	Csrp2
ENSMUSG00000034275	1.87814	3.49101e-08	1.51253e-06	94.302	81.9217	274.311	373.103	Igsf9b
ENSMUSG00000014453	1.87153	0.000700144	0.00778902	16.6415	29.6312	83.6046	86.3148	Blk
ENSMUSG00000029061	1.87111	0.00279439	0.0240832	22.1887	15.6871	48.6328	89.656	Mmp23
ENSMUSG00000026443	1.87097	0.000121975	0.0019064	31.434	34.8603	94.5333	148.127	Lrrn2
ENSMUSG00000030170	1.85104	2.08276e-05	0.000429987	42.5284	36.6033	140.434	144.786	Wnt5b
ENSMUSG00000036478	1.83517	1.97236e-09	1.12794e-07	157.17	153.385	443.159	664.903	Btg1
ENSMUSG00000020388	1.83214	1.6612e-10	1.23025e-08	142.378	132.469	470.481	507.865	Pdlim4
ENSMUSG00000078496	1.81901	0.0055937	0.0407946	14.7925	15.6871	52.4578	55.1301	Zfp982
ENSMUSG00000044522	1.81779	0.000127397	0.001979	44.3774	26.1452	112.019	135.876	A730020M07Rik
ENSMUSG00000028838	1.81672	4.09174e-09	2.17169e-07	432.68	294.569	1637.67	922.733	Extl1
ENSMUSG00000036022	1.80011	3.74302e-09	2.01175e-07	105.396	115.039	376.494	391.479	Fam122b
ENSMUSG00000003534	1.7985	5.95165e-10	3.92809e-08	329.133	189.989	853.532	950.02	Ddr1
ENSMUSG00000031111	1.79393	6.77739e-05	0.00116505	59.1699	50.5474	121.855	258.388	Igsf1
ENSMUSG00000055782	1.79	9.40376e-06	0.000218985	77.6605	40.0893	206.006	199.916	Abcd2
ENSMUSG00000044365	1.77643	0.00378654	0.0306047	12.9434	29.6312	55.19	91.3267	Cxxc4
ENSMUSG00000022440	1.77605	0.00303612	0.025663	14.7925	24.4022	63.9329	70.7225	C1qtnf6
ENSMUSG00000021983	1.75924	2.5867e-05	0.000514031	51.7737	40.0893	156.827	153.696	Atp8a2
ENSMUSG00000056413	1.75473	0.000186247	0.00268676	51.7737	43.5754	103.823	217.736	Adap1
ENSMUSG00000017466	1.74716	1.25359e-09	7.64032e-08	312.491	193.475	768.288	928.302	Timp2
ENSMUSG00000009614	1.73465	0.000355119	0.00454623	29.5849	48.8044	96.7191	164.833	Sardh
ENSMUSG00000067430	1.72249	6.05481e-05	0.00106528	59.1699	36.6033	140.434	174.857	Zfp763
ENSMUSG00000053965	1.70704	0.00141825	0.0140262	27.7359	24.4022	73.7688	96.3385	Pde5a
ENSMUSG00000041117	1.69809	3.14958e-05	0.000611576	68.4152	47.0614	155.188	218.85	Ccdc8
ENSMUSG00000074923	1.69595	8.1732e-08	3.31561e-06	232.981	148.156	497.803	735.625	Pak6
ENSMUSG00000020393	1.68482	1.40955e-09	8.46929e-08	2183.74	1152.13	5130.48	5591.53	Kremen1
ENSMUSG00000084929	1.68401	0.000176255	0.00257766	49.9246	36.6033	162.838	114.715	Foxo6os
ENSMUSG00000034330	1.67556	4.4991e-06	0.000113484	105.396	74.9496	227.317	348.044	Plcg2
ENSMUSG00000050592	1.67222	1.05515e-08	5.09108e-07	249.623	155.128	662.28	625.922	Fam78a
ENSMUSG00000089832	1.67222	0.00124848	0.0126416	46.2265	19.1732	97.2655	110.26	Shkbp1
ENSMUSG00000006463	1.66795	0.00722874	0.049452	24.0378	13.9441	57.3757	62.9263	Zdhhc24
ENSMUSG00000030782	1.66749	0.00155447	0.0150806	22.1887	38.3463	77.0474	115.829	Tgfb1i1
ENSMUSG00000046997	1.665	8.90517e-06	0.000209452	94.302	76.6926	203.82	338.02	Spsb4
ENSMUSG00000033585	1.6569	0.00217523	0.0197914	25.8868	27.8882	67.758	101.907	Ndn
ENSMUSG00000031824	1.65534	7.26896e-11	5.68049e-09	358.717	275.396	945.333	1050.81	6430548M08Rik
ENSMUSG00000002565	1.65149	0.00158726	0.0153636	24.0378	50.5474	81.4189	153.696	Scin
ENSMUSG00000092397	1.64511	1.49726e-10	1.12853e-08	824.68	521.161	2160.06	2047.05	C130080G10Rik
ENSMUSG00000055026	1.64218	0.00107529	0.0111904	35.1321	26.1452	90.7083	100.237	Gabrg3
ENSMUSG00000070509	1.64141	1.90253e-08	8.78061e-07	197.849	151.642	608.183	481.136	Rgma
ENSMUSG00000036377	1.63958	0.00705038	0.0485185	27.7359	15.6871	51.9114	82.9736	C530008M17Rik
ENSMUSG00000026114	1.63322	0.00108017	0.011232	57.3208	20.9162	120.762	120.841	Cnga3
ENSMUSG00000048572	1.63322	3.47413e-10	2.37922e-08	377.208	383.463	974.841	1384.94	Tmem252
ENSMUSG00000036745	1.63244	9.03364e-05	0.00148478	40.6793	62.7485	172.674	148.684	Ttll7
ENSMUSG00000002228	1.62786	1.7659e-09	1.02499e-07	229.283	315.486	761.731	923.29	Ppm1j
ENSMUSG00000035513	1.62764	0.000472898	0.00566144	31.434	64.4915	116.391	180.983	Ntng2
ENSMUSG00000030649	1.62358	0.000457585	0.00551962	46.2265	45.3184	99.9977	182.096	Anapc15
ENSMUSG00000044499	1.61704	0.004462	0.0345303	18.4906	29.6312	63.9329	84.0873	Hs3st5
ENSMUSG00000022610	1.61417	2.7119e-07	9.67624e-06	151.623	198.704	422.941	650.424	Mapk12
ENSMUSG00000078502	1.61019	1.56239e-07	5.90554e-06	203.397	216.134	482.502	798.551	Gm13212
ENSMUSG00000020926	1.60345	6.09152e-10	3.97917e-08	271.812	221.363	744.791	752.888	Adam11
ENSMUSG00000041193	1.59706	3.49979e-11	2.83951e-09	541.774	411.351	1478.65	1403.31	Pla2g5
ENSMUSG00000067081	1.58743	1.32706e-09	8.01142e-08	360.567	254.48	924.022	922.733	Asb18
ENSMUSG00000046442	1.58474	9.06496e-07	2.78912e-05	164.566	99.3518	407.094	383.126	Ppm1e
ENSMUSG00000021203	1.57679	0.000174276	0.00255334	68.4152	66.2345	137.702	263.956	Otub2
ENSMUSG00000058672	1.56471	2.16436e-05	0.000443242	168.264	186.503	317.479	732.284	Tubb2a
ENSMUSG00000038208	1.55669	9.73658e-07	2.96709e-05	125.736	172.558	364.472	513.991	Pgap3
ENSMUSG00000032289	1.55004	7.03467e-06	0.000170033	92.453	81.9217	280.321	229.987	Thsd4
ENSMUSG00000020900	1.54895	6.46554e-09	3.26817e-07	379.057	266.681	863.368	1024.64	Myh10
ENSMUSG00000021719	1.54881	0.000146701	0.00223525	68.4152	83.6647	154.095	291.243	Rgs7bp
ENSMUSG00000048251	1.5487	0.00488597	0.0370462	27.7359	22.6592	74.8617	72.3931	Rit1
ENSMUSG00000024411	1.54172	0.000279688	0.00373751	68.4152	38.3463	156.827	153.139	Aqp4
ENSMUSG00000027217	1.52911	5.78276e-05	0.0010232	64.7171	73.2066	227.864	170.402	Tspan18
ENSMUSG00000033900	1.52697	0.00131618	0.0131908	42.5284	47.0614	90.1618	168.175	Map9
ENSMUSG00000049804	1.51812	3.89123e-06	9.99324e-05	210.793	109.81	468.295	448.28	Armcx4
ENSMUSG00000039470	1.51799	0.00590696	0.0424382	29.5849	43.5754	60.1079	149.798	Zdhhc2
ENSMUSG00000039114	1.51702	0.00483064	0.0366922	31.434	31.3743	62.8401	116.943	Nrn1
ENSMUSG00000005043	1.51515	0.00153446	0.0149434	40.6793	31.3743	108.194	97.4522	Sgsh
ENSMUSG00000022892	1.51213	9.451e-12	8.53808e-10	673.058	794.814	2061.7	2126.13	App
ENSMUSG00000021253	1.5082	3.01742e-05	0.000587705	99.8492	76.6926	208.192	293.47	Tgfb3
ENSMUSG00000033578	1.5024	0.00529676	0.039204	25.8868	29.6312	67.2116	90.2129	Tmem35a
ENSMUSG00000044968	1.49271	0.000104466	0.00167382	83.2077	71.4636	168.849	266.184	Napepld
ENSMUSG00000052920	1.49116	7.50453e-05	0.0012717	68.4152	62.7485	179.231	189.336	Prkg1
ENSMUSG00000031972	1.47984	2.85413e-06	7.58995e-05	244.076	306.77	544.796	992.342	Acta1
ENSMUSG00000037643	1.47855	5.04589e-06	0.000126028	144.227	122.011	303.272	438.257	Prkci
ENSMUSG00000050071	1.47375	0.000109189	0.00174291	59.1699	80.1787	174.313	213.281	Bex1
ENSMUSG00000020737	1.47074	8.44844e-09	4.17117e-07	717.435	864.535	1767.17	2618.4	Hn1
ENSMUSG00000049119	1.4646	0.000373984	0.00475063	51.7737	61.0055	133.33	178.198	Fam110b
ENSMUSG00000037257	1.46378	3.96925e-07	1.35571e-05	146.076	177.787	427.859	466.1	Aagab
ENSMUSG00000020646	1.46266	0.000188411	0.00271184	57.3208	67.9776	154.641	191.006	Mboat2
ENSMUSG00000028944	1.45759	8.6466e-08	3.48546e-06	332.831	268.424	699.437	951.134	Prkag2
ENSMUSG00000061859	1.45552	7.31934e-08	2.98826e-06	282.906	242.279	626.215	813.587	Patj
ENSMUSG00000034656	1.4518	0.000342682	0.00442707	49.9246	73.2066	146.991	190.449	Cacna1a
ENSMUSG00000024112	1.44977	9.67666e-05	0.00156821	98.0001	66.2345	193.985	253.933	Cacna1h
ENSMUSG00000011751	1.44041	0.000794103	0.00866035	40.6793	57.5195	133.33	133.649	Sptbn4
ENSMUSG00000027778	1.43898	0.00374164	0.0302995	31.434	34.8603	88.5225	91.3267	Ift80
ENSMUSG00000039481	1.43532	1.19687e-06	3.53731e-05	245.925	320.715	598.347	934.984	Nrtn
ENSMUSG00000087579	1.43001	1.37386e-07	5.28707e-06	203.397	224.849	530.042	624.251	Hectd2os
ENSMUSG00000091337	1.42991	5.55806e-07	1.83416e-05	419.736	346.86	788.506	1276.35	Eid1
ENSMUSG00000024210	1.42713	0.000112179	0.00177507	68.4152	95.8658	250.814	191.563	Ip6k3
ENSMUSG00000030554	1.4224	0.00148986	0.0145871	46.2265	55.7765	103.823	169.845	Synm
ENSMUSG00000032911	1.42119	2.99076e-05	0.0005843	120.189	97.6088	243.71	339.134	Cspg4
ENSMUSG00000033419	1.42053	1.66792e-06	4.79594e-05	181.208	135.955	406.548	441.598	Snap91
ENSMUSG00000038486	1.41488	0.000639197	0.00722457	46.2265	61.0055	140.98	145.343	Sv2a
ENSMUSG00000041075	1.41302	0.00193639	0.0180454	48.0755	36.6033	106.008	119.17	Fzd7
ENSMUSG00000068747	1.40855	9.056e-07	2.78912e-05	619.435	345.117	1380.3	1178.34	Sort1
ENSMUSG00000021978	1.40275	3.6875e-07	1.27988e-05	586.152	350.346	1158.44	1315.88	Extl3
ENSMUSG00000035184	1.40206	0.00107041	0.0111579	49.9246	61.0055	116.937	176.528	Fam124a
ENSMUSG00000060288	1.39965	0.00303992	0.025678	42.5284	34.8603	109.287	94.6679	Ppih
ENSMUSG00000048442	1.39924	5.50981e-05	0.000985729	94.302	104.581	219.667	305.165	Smim5
ENSMUSG00000055053	1.39517	5.59163e-09	2.89537e-07	1229.62	881.965	2990.64	2561.6	Nfic
ENSMUSG00000031023	1.39303	0.00141756	0.0140262	38.8302	87.1507	145.352	186.551	Akip1
ENSMUSG00000072964	1.3879	2.64433e-06	7.09126e-05	262.566	172.558	626.215	511.206	Bhlhb9
ENSMUSG00000034533	1.38509	0.00292328	0.0249743	40.6793	73.2066	104.369	193.791	Scn10a
ENSMUSG00000007033	1.38266	0.0014882	0.0145821	55.4718	57.5195	110.38	184.324	Hspa1l
ENSMUSG00000029101	1.38257	2.53794e-06	6.86375e-05	201.547	163.843	415.837	536.266	Rgs12
ENSMUSG00000031822	1.37905	5.26941e-05	0.000953434	144.227	95.8658	357.369	266.184	Gse1
ENSMUSG00000091562	1.3779	0.00652227	0.0458249	131.283	31.3743	268.846	152.582	Crybg3
ENSMUSG00000064215	1.37568	7.23213e-05	0.00123655	129.434	170.815	283.6	496.171	Ifi27
ENSMUSG00000046432	1.37544	0.00087451	0.00936093	59.1699	66.2345	127.866	197.689	Bex3
ENSMUSG00000029177	1.37264	2.0749e-06	5.77077e-05	563.963	775.641	1278.66	2191.28	Cenpa
ENSMUSG00000028036	1.37159	0.00185494	0.0174568	75.8114	78.4356	119.669	279.549	Ptgfr
ENSMUSG00000060798	1.36869	4.92913e-07	1.64796e-05	306.944	228.335	749.163	632.047	Intu
ENSMUSG00000035914	1.36367	0.0044768	0.0346045	40.6793	38.3463	84.1511	119.17	Cd276
ENSMUSG00000062110	1.36033	0.000100847	0.00162607	88.7548	101.095	209.285	278.435	Scfd2
ENSMUSG00000045962	1.35986	1.60987e-09	9.49373e-08	8026.77	5715.34	17995.8	17273	Wnk1
ENSMUSG00000032816	1.35974	2.41433e-05	0.000485075	149.774	102.838	333.872	313.518	Igdcc4
ENSMUSG00000040387	1.35835	0.00210625	0.019274	42.5284	48.8044	122.402	111.931	Klhl32
ENSMUSG00000039474	1.3581	1.10177e-08	5.25629e-07	1880.49	1361.29	4572.57	3736.04	Wfs1
ENSMUSG00000021190	1.35708	7.2944e-09	3.62953e-07	730.378	611.798	1555.16	1882.22	Lgmn
ENSMUSG00000020142	1.35451	0.00104472	0.0109079	62.868	59.2625	186.334	125.853	Slc1a4
ENSMUSG00000021094	1.34463	2.42226e-07	8.79053e-06	364.265	331.173	757.359	1008.49	Dhrs7
ENSMUSG00000020400	1.34	9.48349e-08	3.78686e-06	367.963	299.798	812.549	877.07	Tnip1
ENSMUSG00000021948	1.33924	2.7472e-05	0.0005417	134.981	104.581	310.375	295.141	Prkcd
ENSMUSG00000022048	1.33871	0.00057024	0.00659738	96.1511	83.6647	163.931	290.686	Dpysl2
ENSMUSG00000040964	1.33741	1.09272e-07	4.30932e-06	1081.7	711.15	2409.23	2119.45	Arhgef10l
ENSMUSG00000045100	1.33652	5.10432e-07	1.6932e-05	321.736	325.944	687.962	947.792	Slc25a26
ENSMUSG00000041731	1.33529	1.79361e-06	5.07984e-05	2159.7	1211.39	3660.02	4844.21	Pgm5
ENSMUSG00000036242	1.33336	1.91326e-05	0.000404835	379.057	287.597	599.44	1079.77	3632451O06Rik
ENSMUSG00000056116	1.32426	0.000541918	0.00632717	81.3586	101.095	170.488	286.788	H2-T22
ENSMUSG00000045092	1.32362	1.95172e-05	0.000408438	430.831	439.24	732.223	1445.63	S1pr1
ENSMUSG00000026223	1.32301	7.27844e-08	2.98112e-06	560.265	460.156	1136.59	1415.56	Itm2c
ENSMUSG00000026335	1.32175	7.55766e-08	3.0757e-06	9432.05	6048.26	17816.5	20877.6	Pam
ENSMUSG00000039887	1.32033	0.000781659	0.00854659	64.7171	59.2625	153.548	155.924	Alg14
ENSMUSG00000024044	1.31918	0.000702284	0.00779954	81.3586	66.2345	151.363	216.622	Epb41l3
ENSMUSG00000019817	1.31751	0.00226242	0.0204202	48.0755	55.7765	111.473	147.571	Plagl1
ENSMUSG00000015354	1.31711	0.00127372	0.0128258	72.1133	57.5195	131.145	191.563	Pcolce2
ENSMUSG00000049577	1.31592	1.27358e-05	0.000284154	245.925	167.329	445.891	581.929	Zfpm1
ENSMUSG00000026471	1.30916	0.000350085	0.00449535	103.547	73.2066	190.706	246.693	Mr1
ENSMUSG00000027544	1.30901	3.19663e-05	0.000619767	120.189	191.732	381.958	392.036	Nfatc2
ENSMUSG00000022464	1.30776	0.000260442	0.00353302	81.3586	85.4077	187.974	224.975	Slc38a4
ENSMUSG00000031841	1.303	2.26357e-07	8.28543e-06	1812.08	1634.95	3304.84	5200.05	Cdh13
ENSMUSG00000063171	1.29778	1.19638e-06	3.53731e-05	347.623	461.899	850.254	1141.03	Rps4l
ENSMUSG00000075585	1.29624	4.13665e-06	0.000105385	390.152	240.536	767.195	780.175	6330403L08Rik
ENSMUSG00000025531	1.296	1.11172e-05	0.000253784	168.264	148.156	360.647	415.982	Chm
ENSMUSG00000037784	1.29493	0.00456369	0.0350406	36.9812	52.2904	116.391	103.021	Dzip1l
ENSMUSG00000036613	1.29287	0.00202849	0.0187374	83.2077	45.3184	143.166	170.959	Eipr1
ENSMUSG00000032875	1.29192	1.63755e-06	4.73956e-05	848.718	529.876	1878.64	1495.2	Arhgef17
ENSMUSG00000043557	1.28824	6.62469e-05	0.0011481	171.963	120.268	404.909	307.949	Mdga1
ENSMUSG00000003949	1.28646	1.13299e-05	0.000258165	166.415	144.67	380.319	378.115	Hlf
ENSMUSG00000101086	1.28643	0.00681493	0.0474364	64.7171	29.6312	120.216	109.146	Gm28651
ENSMUSG00000024143	1.28449	4.38978e-08	1.85156e-06	1259.21	925.541	2496.66	2823.89	Rhoq
ENSMUSG00000072640	1.28123	2.40739e-07	8.76151e-06	336.529	362.547	915.279	784.073	Lyrm9
ENSMUSG00000066278	1.27942	0.000129424	0.00200804	138.679	95.8658	261.743	306.835	Vps37b
ENSMUSG00000037742	1.27759	1.51872e-05	0.000332397	2627.51	3116.51	4555.09	9371.01	Eef1a1
ENSMUSG00000053702	1.27502	3.82111e-08	1.64437e-06	4435.89	3198.43	10061.5	8412.08	Nebl
ENSMUSG00000031748	1.27429	0.000103238	0.00166042	136.83	111.553	259.01	341.361	Gnao1
ENSMUSG00000026479	1.27328	7.41059e-05	0.0012603	166.415	149.899	302.725	461.645	Lamc2
ENSMUSG00000017009	1.26577	6.44795e-06	0.000157345	325.434	270.167	587.965	843.658	Sdc4
ENSMUSG00000032667	1.2642	5.69968e-06	0.00014125	364.265	285.854	645.887	914.937	Pon2
ENSMUSG00000073684	1.26397	0.00680419	0.0473875	53.6227	47.0614	86.8832	154.81	Faap20
ENSMUSG00000012117	1.26266	2.23307e-06	6.1569e-05	369.812	334.659	705.448	984.546	Dhdds
ENSMUSG00000022797	1.26214	4.39319e-07	1.47653e-05	693.397	608.312	1820.72	1300.85	Tfrc
ENSMUSG00000026062	1.26023	0.00310129	0.026041	61.019	45.3184	124.041	130.308	Slc9a2
ENSMUSG00000030671	1.25958	0.000295575	0.00391101	122.038	94.1228	217.481	299.596	Pde3b
ENSMUSG00000002870	1.25816	0.0013961	0.0138825	101.698	80.1787	156.281	278.435	Mcm2
ENSMUSG00000018474	1.25801	1.26238e-06	3.71368e-05	453.02	318.972	895.608	949.463	Chd3
ENSMUSG00000030256	1.25773	0.00011558	0.00182436	199.698	135.955	326.222	475.567	Bhlhe41
ENSMUSG00000042359	1.25441	1.76535e-06	5.01943e-05	392.001	305.027	919.104	742.864	Osbpl6
ENSMUSG00000051817	1.25083	0.000300909	0.00395561	142.378	99.3518	238.246	336.349	Sox12
ENSMUSG00000021990	1.2503	0.00031227	0.00407133	86.9058	111.553	213.11	259.501	Spata13
ENSMUSG00000045414	1.24955	6.64389e-07	2.13712e-05	408.642	373.005	821.292	1036.89	1190002N15Rik
ENSMUSG00000005268	1.24807	8.08418e-05	0.00135317	190.453	170.815	333.872	524.015	Prlr
ENSMUSG00000029804	1.2421	1.32595e-07	5.11815e-06	517.737	437.497	1130.57	1128.22	Herc3
ENSMUSG00000050930	1.23948	0.00608447	0.0433953	55.4718	38.3463	114.751	106.362	Map10
ENSMUSG00000030101	1.23658	7.07824e-05	0.00121349	133.132	125.497	286.879	322.428	Sumf1
ENSMUSG00000075307	1.23361	1.07224e-08	5.15405e-07	1102.04	976.088	2351.86	2534.31	Klhl41
ENSMUSG00000075000	1.22586	0.00668879	0.0467636	42.5284	52.2904	96.7191	125.296	Nrbf2
ENSMUSG00000029461	1.22229	6.10786e-07	1.98982e-05	432.68	369.519	875.936	995.126	Fam168a
ENSMUSG00000028698	1.21986	0.000423123	0.00520035	116.491	85.4077	219.667	250.035	Pik3r3
ENSMUSG00000053931	1.2173	1.82559e-05	0.000388868	231.132	233.564	455.181	625.365	Cnn3
ENSMUSG00000037348	1.21544	0.0014164	0.0140262	125.736	87.1507	181.963	311.847	Paqr7
ENSMUSG00000060882	1.21336	4.65519e-05	0.000855668	297.699	200.447	662.28	491.716	Kcnd2
ENSMUSG00000057897	1.2132	5.40934e-05	0.000973223	188.604	153.385	350.812	441.598	Camk2b
ENSMUSG00000028933	1.2072	0.00235845	0.0210197	88.7548	61.0055	144.805	200.473	Xrcc2
ENSMUSG00000024896	1.20642	0.000427738	0.00522891	171.963	97.6088	286.879	334.122	Minpp1
ENSMUSG00000029763	1.20573	1.59256e-06	4.6315e-05	595.397	425.295	1125.66	1227.34	Exoc4
ENSMUSG00000025171	1.20368	0.000279917	0.00373751	109.094	153.385	263.928	341.361	Ubtd1
ENSMUSG00000025068	1.20173	3.28767e-06	8.61694e-05	1272.15	1190.48	2168.8	3495.47	Gsto1
ENSMUSG00000006800	1.20087	1.36274e-05	0.000302414	828.379	500.245	1346.42	1706.25	Sulf2
ENSMUSG00000051067	1.19509	0.000271112	0.00363902	258.868	144.67	528.403	394.264	Lingo3
ENSMUSG00000079020	1.18756	5.05844e-05	0.000919179	177.51	149.899	368.844	376.444	Slc45a4
ENSMUSG00000042428	1.18457	0.00517057	0.0385839	72.1133	45.3184	136.609	129.751	Mgat3
ENSMUSG00000015365	1.18447	9.26848e-06	0.000216627	809.888	756.468	1352.97	2206.88	Mov10l1
ENSMUSG00000018339	1.18067	2.34624e-06	6.44362e-05	2274.34	2265.92	3970.4	6321.59	Gpx3
ENSMUSG00000006262	1.17754	3.40402e-05	0.000653275	356.868	231.821	613.101	717.248	Mob1b
ENSMUSG00000054640	1.17522	0.000206508	0.00292603	2525.81	1064.98	3960.56	4146.45	Slc8a1
ENSMUSG00000021277	1.16982	4.37726e-05	0.00081161	264.415	183.016	499.442	506.195	Traf3
ENSMUSG00000002329	1.16783	1.14385e-05	0.000259721	453.02	582.167	958.448	1368.23	Mdp1
ENSMUSG00000024036	1.16596	0.000235631	0.00326602	149.774	127.24	274.311	346.93	Slc37a1
ENSMUSG00000052397	1.16072	1.03528e-06	3.12497e-05	1046.57	768.669	1913.07	2143.95	Ezr
ENSMUSG00000042589	1.16038	5.47726e-05	0.000981285	184.906	209.162	488.513	392.593	Cux2
ENSMUSG00000017929	1.15957	0.00425974	0.0333911	103.547	66.2345	143.166	235.556	B4galt5
ENSMUSG00000064179	1.15607	0.00306144	0.0258256	170.113	174.301	219.667	547.96	Tnnt1
ENSMUSG00000049866	1.15291	0.00153213	0.0149322	153.472	85.4077	227.864	302.38	Arl4c
ENSMUSG00000084883	1.15087	0.00524265	0.0389166	205.246	67.9776	320.758	284.56	Ccdc85c
ENSMUSG00000022840	1.14843	1.60486e-05	0.000349449	1566.15	904.624	2766.06	2709.17	Adcy5
ENSMUSG00000046841	1.14718	3.72183e-06	9.59689e-05	512.189	446.212	934.951	1187.25	Ckap4
ENSMUSG00000027006	1.14527	8.35632e-05	0.00139218	340.227	266.681	806.539	535.152	Dnajc10
ENSMUSG00000062209	1.14359	0.00430487	0.0335934	179.359	67.9776	292.343	252.819	Erbb4
ENSMUSG00000045932	1.14245	0.00495256	0.0374396	72.1133	54.0334	133.33	144.786	Ifit2
ENSMUSG00000038150	1.14035	1.04185e-05	0.00023955	538.076	434.011	912.547	1229.57	Ormdl3
ENSMUSG00000048410	1.13779	0.000219716	0.00307353	129.434	142.927	302.725	296.812	Zfp407
ENSMUSG00000022043	1.13506	4.99629e-07	1.66604e-05	939.322	782.613	1784.66	1996.38	Trim35
ENSMUSG00000032743	1.12798	0.000329946	0.00428426	218.189	135.955	408.187	364.75	D430042O09Rik
ENSMUSG00000023439	1.12507	0.00251491	0.0221849	83.2077	102.838	165.023	241.125	Gnb3
ENSMUSG00000021262	1.12349	0.000587202	0.00672038	131.283	122.011	239.339	312.404	Evl
ENSMUSG00000052632	1.12292	9.73527e-05	0.0015737	218.189	167.329	423.487	415.425	Asap2
ENSMUSG00000029381	1.12049	2.00634e-05	0.000416234	715.586	454.927	1241.5	1301.96	Shroom3
ENSMUSG00000007867	1.11837	0.000422164	0.00519568	131.283	183.016	301.632	381.456	Ift43
ENSMUSG00000062312	1.11777	0.00118678	0.0121355	90.6039	122.011	248.628	213.281	Erbb2
ENSMUSG00000079037	1.11557	7.90387e-06	0.000188539	1283.25	899.395	2085.74	2642.35	Prnp
ENSMUSG00000069520	1.11361	0.00168411	0.0161174	83.2077	95.8658	196.717	191.006	Tmem19
ENSMUSG00000022887	1.11317	0.00685019	0.0475373	73.9624	61.0055	119.123	172.63	Masp1
ENSMUSG00000051675	1.10992	0.000543553	0.00634046	146.076	111.553	275.95	279.549	Trim32
ENSMUSG00000051934	1.10828	0.00306958	0.0258448	85.0567	71.4636	160.106	177.085	Spats2
ENSMUSG00000025092	1.10786	1.44144e-05	0.000318217	501.095	393.921	858.45	1069.75	Hspa12a
ENSMUSG00000042066	1.09993	2.83716e-05	0.000557713	560.265	376.491	950.798	1055.83	Tmcc2
ENSMUSG00000042476	1.09691	0.000347581	0.0044677	329.133	240.536	469.388	748.433	Abcb4
ENSMUSG00000000184	1.09596	6.44376e-06	0.000157345	2388.98	1831.91	3785.16	5236.25	Ccnd2
ENSMUSG00000044847	1.09431	0.00454326	0.0349047	64.7171	95.8658	154.641	188.779	Lsm11
ENSMUSG00000079442	1.09227	0.000345356	0.00445257	203.397	141.184	355.183	378.671	St6galnac4
ENSMUSG00000020823	1.09028	8.13717e-07	2.53426e-05	719.284	810.502	1632.75	1624.95	Sec14l1
ENSMUSG00000087505	1.0895	0.00379222	0.0306312	68.4152	95.8658	185.788	164.277	Gm15241
ENSMUSG00000028284	1.08906	7.3305e-07	2.32278e-05	726.68	747.753	1519.09	1617.71	Map3k7
ENSMUSG00000035439	1.08799	3.22673e-05	0.000624653	258.868	277.139	537.692	601.976	Haus8
ENSMUSG00000053617	1.08619	1.83964e-05	0.000391208	560.265	470.614	1249.7	938.326	Sh3pxd2a
ENSMUSG00000022594	1.08031	2.09334e-06	5.80935e-05	3367.14	2415.82	5952.87	6273.7	Lynx1
ENSMUSG00000039239	1.07976	0.00169856	0.0162113	144.227	125.497	221.306	348.601	Tgfb2
ENSMUSG00000020628	1.07842	4.7851e-05	0.000875755	245.925	259.709	502.721	565.223	Trappc12
ENSMUSG00000026721	1.07807	6.15925e-07	2.00144e-05	891.247	848.848	1789.03	1884.45	Rabgap1l
ENSMUSG00000034570	1.07786	8.92859e-06	0.000209452	414.189	517.675	965.551	1002.37	Inpp5j
ENSMUSG00000043885	1.07744	0.00649964	0.0456912	73.9624	61.0055	145.352	139.217	Slc36a4
ENSMUSG00000086298	1.07595	0.000580668	0.00669977	188.604	223.106	339.883	528.469	Gm11716
ENSMUSG00000027207	1.07561	0.00431444	0.0336131	86.9058	81.9217	149.723	206.042	Galk2
ENSMUSG00000025231	1.07547	0.00262653	0.0230259	105.396	80.1787	189.067	201.587	Sufu
ENSMUSG00000044345	1.07092	0.00170284	0.0162235	147.925	115.039	225.131	326.883	Marveld1
ENSMUSG00000019990	1.07034	0.00306362	0.0258269	216.34	97.6088	331.14	326.883	Pde7b
ENSMUSG00000085795	1.06939	0.00203845	0.0188022	99.8492	92.3797	198.902	204.371	Zfp703
ENSMUSG00000031626	1.06927	5.73216e-07	1.87702e-05	5279.06	4279.1	9369.73	10685.8	Sorbs2
ENSMUSG00000013033	1.06736	3.76275e-05	0.000711127	310.642	266.681	621.844	587.498	Adgrl1
ENSMUSG00000046722	1.0647	0.00122945	0.0124687	129.434	109.81	229.503	270.639	Cdc42se1
ENSMUSG00000030213	1.06323	2.34718e-06	6.44362e-05	1002.19	850.591	2069.35	1801.47	Atf7ip
ENSMUSG00000030096	1.06284	0.000755341	0.00830875	889.397	777.384	1097.79	2383.96	Slc6a6
ENSMUSG00000063856	1.06202	7.96337e-05	0.0013347	314.34	475.843	851.893	799.108	Gpx1
ENSMUSG00000026620	1.06186	0.00669541	0.0467834	110.944	92.3797	149.723	274.537	Mark1
ENSMUSG00000040666	1.05619	3.13001e-06	8.22063e-05	2512.87	2806.25	4711.91	6349.43	Sh3bgr
ENSMUSG00000020458	1.05582	6.54793e-05	0.00114101	724.831	547.306	1089.59	1554.22	Rtn4
ENSMUSG00000031274	1.05546	8.59441e-06	0.000203572	416.038	440.983	873.75	907.698	Col4a5
ENSMUSG00000027963	1.05465	0.000768759	0.00843996	149.774	127.24	270.486	304.608	Extl2
ENSMUSG00000025584	1.05417	0.000164112	0.00244498	258.868	203.933	448.077	512.32	Pde8a
ENSMUSG00000004099	1.0535	0.00129635	0.0130228	264.415	141.184	390.701	449.951	Dnmt1
ENSMUSG00000026971	1.05043	0.000178145	0.00259495	196	193.475	393.434	413.197	Itgb6
ENSMUSG00000033295	1.04976	0.00315968	0.0263921	83.2077	116.782	221.306	193.234	Ptprf
ENSMUSG00000029657	1.04554	9.66818e-05	0.00156821	1028.08	653.63	1511.44	1958.51	Hsph1
ENSMUSG00000024098	1.04372	2.16398e-05	0.000443242	1050.27	716.379	1848.04	1792.56	Twsg1
ENSMUSG00000063428	1.04315	0.000111534	0.00176926	545.472	346.86	911.454	926.075	Ddo
ENSMUSG00000026594	1.04305	0.00288753	0.0247519	90.6039	104.581	214.749	187.665	Ralgps2
ENSMUSG00000040151	1.04196	0.00267921	0.0233592	109.094	92.3797	220.76	193.791	Hs2st1
ENSMUSG00000045201	1.04152	0.000813165	0.0088079	275.51	167.329	407.641	502.853	Lrrc3b
ENSMUSG00000039745	1.0415	0.000365155	0.00465134	223.736	237.05	392.341	556.313	Htatip2
ENSMUSG00000028630	1.04085	0.00109634	0.011363	266.265	149.899	452.995	402.06	Dyrk2
ENSMUSG00000044948	1.0391	0.00071367	0.00789811	164.566	134.212	298.354	315.188	Cfap43
ENSMUSG00000031983	1.03908	1.22538e-05	0.00027548	880.152	698.949	1471	1773.07	2310022B05Rik
ENSMUSG00000029513	1.03894	1.99955e-05	0.000415503	366.114	359.061	740.42	749.547	Prkab1
ENSMUSG00000047989	1.03878	0.000423361	0.00520035	175.661	162.1	326.222	367.534	Ino80c
ENSMUSG00000020734	1.03863	0.00172133	0.0163874	103.547	127.24	231.689	242.795	Grin2c
ENSMUSG00000003469	1.03791	4.1987e-05	0.000781917	332.831	298.055	626.215	668.801	Phyhip
ENSMUSG00000026675	1.03686	0.00103139	0.0107889	266.265	158.614	481.956	388.695	Hsd17b7
ENSMUSG00000059923	1.03653	2.3958e-05	0.000482874	1050.27	737.295	1708.7	1956.84	Grb2
ENSMUSG00000030688	1.03568	6.77346e-05	0.00116505	340.227	446.212	734.956	878.184	Stard10
ENSMUSG00000031897	1.03431	0.00163096	0.0156676	201.547	350.346	442.066	689.405	Psmb10
ENSMUSG00000056121	1.0326	3.12874e-06	8.22063e-05	922.681	887.194	1707.06	1995.26	Fez2
ENSMUSG00000031749	1.02993	0.000279502	0.00373751	353.17	235.307	644.794	555.756	St3gal2
ENSMUSG00000023809	1.02763	4.72999e-05	0.000868165	565.812	432.268	922.383	1111.51	Rps6ka2
ENSMUSG00000035606	1.02726	0.00145715	0.0143216	160.868	118.525	306.55	262.286	Ky
ENSMUSG00000042429	1.02325	0.000268426	0.00361576	194.151	195.218	403.816	387.581	Adora1
ENSMUSG00000034636	1.02304	0.000291588	0.00387304	924.53	514.189	1560.07	1362.1	Zyg11b
ENSMUSG00000047658	1.01954	0.00433913	0.0337435	192.302	104.581	349.172	251.705	Gal3st3
ENSMUSG00000039270	1.01848	0.0052271	0.0388238	194.151	92.3797	310.922	268.411	Megf9
ENSMUSG00000028760	1.01614	2.7918e-05	0.000549644	652.718	557.765	1363.36	1084.23	Eif4g3
ENSMUSG00000056665	1.01571	0.00100426	0.0105373	142.378	155.128	275.403	326.326	Them6
ENSMUSG00000053950	1.01387	0.0022085	0.020054	107.245	120.268	221.853	237.783	Adnp2
ENSMUSG00000023927	1.01249	0.000555664	0.00644631	208.944	170.815	351.358	414.311	Satb1
ENSMUSG00000026532	1.00952	0.000308811	0.00403836	231.132	242.279	534.414	418.766	Spta1
ENSMUSG00000034206	1.0093	0.00261948	0.0229958	120.189	101.095	223.492	221.634	Polq
ENSMUSG00000020687	1.00895	0.000177491	0.00259275	268.114	235.307	476.492	536.266	Cdc27
ENSMUSG00000021575	1.00651	0.00166905	0.0160093	127.585	123.754	242.617	262.286	Ahrr
ENSMUSG00000042249	1.00641	0.000641905	0.00724875	179.359	256.223	472.12	403.731	Grk3
ENSMUSG00000027546	1.00346	2.26726e-05	0.000458418	974.454	793.071	1575.37	1967.42	Atp9a
ENSMUSG00000080850	1.00207	0.00279077	0.0240682	107.245	179.53	290.157	285.117	Gm12439
ENSMUSG00000027351	1.00144	0.00528196	0.0391172	168.264	165.586	225.131	443.268	Spred1
ENSMUSG00000028159	1.00117	0.0028992	0.0247966	147.925	125.497	223.492	323.541	Dapp1
