# Supplementary material for: Hippo signaling and histone methylation control cardiomyocyte cell cycle re-entry through distinct transcriptional pathways
Source: PLoS One. 2023 Feb 13;18(2):e0281610. doi: 10.1371/journal.pone.0281610 (PMC9925018; doi:10.1371/journal.pone.0281610)
Supplement: S4 Table — (XLSX) [file pone.0281610.s008.xlsx]

## Sheet: Sheet1
Up regulated DEGs in both Sav1-sh and iKDM4D
Control-vs-Sav1-sh											Control-vs-iKDM4D
ID	log2FoldChange	pvalue	padj	Control 1	control 2	Sav1-sh 1	Sav1-sh 2	Gene.name			ID	log2FoldChange	pvalue	padj	Control 1	control 2	iKDM4D 1	iKDM4D 2	Gene.name
ENSMUSG00000059824	4.52874	6.62e-27	6.99e-23	37.6464	42.1464	1196.14	652.545	Dbp			ENSMUSG00000059824	2.73298	1.5071e-09	8.97079e-08	61.019	67.9776	210.924	647.083	Dbp
ENSMUSG00000081824	3.6385	8.65e-14	3.04e-10	28.52	18.3715	220.242	358.733	BC002163			ENSMUSG00000081824	3.8791	7.37338e-22	2.76241e-19	46.2265	29.6312	723.481	389.252	BC002163
ENSMUSG00000007122	1.84818	0.000119798	0.0234183	44.4912	36.743	132.905	158.142	Casq1			ENSMUSG00000007122	4.92145	7.26271e-58	4.62562e-54	72.1133	59.2625	1608.16	2367.81	Casq1
ENSMUSG00000024112	1.78458	0.000202595	0.0350589	60.4624	41.0657	136.702	209.747	Cacna1h			ENSMUSG00000024112	1.44977	9.67666e-05	0.00156821	98.0001	66.2345	193.985	253.933	Cacna1h
ENSMUSG00000003949	1.62582	6.53e-05	0.0143797	102.672	89.6962	243.026	347.081	Hlf			ENSMUSG00000003949	1.28646	1.13299e-05	0.000258165	166.415	144.67	380.319	378.115	Hlf
