# Supplementary material for: Hippo signaling and histone methylation control cardiomyocyte cell cycle re-entry through distinct transcriptional pathways
Source: PLoS One. 2023 Feb 13;18(2):e0281610. doi: 10.1371/journal.pone.0281610 (PMC9925018; doi:10.1371/journal.pone.0281610)
Supplement: S5 Table — (XLSX) [file pone.0281610.s009.xlsx]

## Sheet: Sheet1
Primers used in this study
Gene	Species	Sequence 5'	Sequence 3'
Gapdh	Rat	CAACTCCCTCAAGATTGTCAGCAA	GGCATGGACTGTGGTCATGA
β-actin	Rat	AAGTCCCTCACCCTCCCAAAAG	AAGCAATGCTGTCACCTTCCC
Myh6	Rat	AGAGGCGGAGGAACAGGCCA	AGCAACAGCGAGGCTCTTTCT
Myh7	Rat	AAGAGCGAGCGGCGCATCAA	TCTTCATTCAGGCCCTTGGCG
CCND1	Rat	CAGCGAGGAGGAATAGATGAAGGA	CTTTGAGCTTTAAAGGGTCCGAGG
CCNE1	Rat	TCAACGACACGGGAGAAGTG	GAAGCAGCGAGGACACCATA
Aurk B	Rat	GGGGTCGGGTTCCGTTGG	TCTGGGGCAAGGTGTTCAGG
Plk1	Rat	TGCAGTACATAGAGCGTGATG	TGTGCGGAACCATGTTCGTAG
Cdk1	Rat	CTGAGCTCAAGAGTCAGTTGGCG	CGCCAATCCGATTGCACGTAGAC
Survivin	Rat	GCTTCATCCACTGCCCTACC	TTCTTCCACCTGCTTCTTGACT
FoxM1	Rat	CAGGGTCTCCACAATCGCC	TGGCTTCATCTTTCGCCGT
E2F1	Rat	GGAGGGTGAGGGCATTAGAG	GCTATTCCAACGAGGCAGGA
c-Myc	Rat	AAAACGACAAGAGGCGGACA	GAACGGACAGGATGTAGGCG
Yap1	Rat	CACCCTTGGCTCCCCAGA	TCCGTATTGCCTGCCGAAAT
KDM4D (transgene)	Human	AAGCCCAGCTCAACTCCATC	TGTCCATCAAAGCCCCATCC
c-Myc (transgene)	Human	CTACACTAACATCCCACGCT	CACACCGAGAACGCACT
